# Supplementary material for: (Formato-κ2 O,O′)bis­(1,10-phenanthroline-κ2 N,N′)manganese(II) perchlorate
Source: Acta Crystallogr Sect E Struct Rep Online. 2009 Nov 21;65(Pt 12):m1642. doi: 10.1107/S1600536809049277 (PMC2971838; doi:10.1107/S1600536809049277)
Supplement: Supplementary file 1 [file e-65-m1642-sup1.cif]

##############################################################################
###                                                                        ###
###        Electronic paper (Acta Crystallographica Section E)             ###
###                                                                        ###
##############################################################################
#                                                                            #
# This CIF contains the data in a paper accepted for publication in Acta     #
# Crystallographica Section E. It conforms to the requirements of Notes      #
# for Authors for Section E, and has been peer reviewed under the auspices   #
# of the IUCr Commission on Journals.                                        #
#                                                                            #
# Full details of the Crystallographic Information File format               #
# are given in the paper "The Crystallographic Information File (CIF):       #
# a New Standard Archive File for Crystallography" by S. R. Hall, F. H.      #
# Allen and I. D. Brown [Acta Cryst. (1991), A47, 655-685].                  #
#                                                                            #
# The current version of the core CIF dictionary is obtainable from          #
# ftp://ftp.iucr.org/pub/cif_core.dic. The current version number is 2.4.    #
#                                                                            #
# Software is freely available for graphical display of the structure(s) in  #
# this CIF.  For information consult the CIF home page http://www.iucr.org/  #
# cif/home.html                                                              #
#                                                                            #
# This file may be used for bona fide research purposes within the           #
# scientific community so long as proper attribution is given to the journal # 
# article from which it was obtained.                                        #
#                                                                            #
##############################################################################
                                             
data_I
_audit_creation_method     SHELXL-97
_chemical_name_systematic
;
(Formato-\k^2^O,O')bis(1,10-phenanthroline-\k^2^N,N')manganese(II) perchlorate
;
_chemical_name_common     ?
_chemical_formula_moiety     'C25 H17 Mn N4 O2 +, Cl O4 -'
_chemical_formula_sum     'C25 H17 Cl Mn N4 O6'
_chemical_formula_iupac     '[Mn (C H O2) (C12 H8 N2)2] Cl O4'
_chemical_formula_weight     559.82
_chemical_melting_point     ?
_symmetry_cell_setting     Monoclinic
_symmetry_space_group_name_H-M     'P 21/c'
_symmetry_space_group_name_hall     '-P 2ybc'
loop_
    _symmetry_equiv_pos_as_xyz
    'x, y, z'
    '-x, y+1/2, -z+1/2'
    '-x, -y, -z'
    'x, -y-1/2, z-1/2'
_cell_length_a     13.0752(10)
_cell_length_b     10.9532(9)
_cell_length_c     17.4811(14)
_cell_angle_alpha     90.00
_cell_angle_beta     111.4950(10)
_cell_angle_gamma     90.00
_cell_volume     2329.4(3)
_cell_formula_units_Z     4
_cell_measurement_reflns_used     5752
_cell_measurement_theta_min     2.24
_cell_measurement_theta_max     28.29
_cell_measurement_temperature     293(2)
_exptl_crystal_description     prism
_exptl_crystal_colour     pink
_exptl_crystal_size_max     0.30
_exptl_crystal_size_mid     0.25
_exptl_crystal_size_min     0.16
_exptl_crystal_density_diffrn     1.596
_exptl_crystal_density_meas     ?
_exptl_crystal_density_method     'not measured'
_exptl_crystal_F_000     1140
_exptl_absorpt_coefficient_mu     0.733
_exptl_absorpt_correction_type     Multi-scan
_exptl_absorpt_process_details     '(SADABS; Sheldrick, 1996)'
_exptl_absorpt_correction_T_min     0.803
_exptl_absorpt_correction_T_max     0.889
_exptl_special_details
;
;
_diffrn_ambient_temperature     293(2)
_diffrn_radiation_type     MoK\a
_diffrn_radiation_wavelength     0.71073
_diffrn_radiation_source     'fine-focus sealed tube'
_diffrn_radiation_monochromator     graphite
_diffrn_measurement_device_type     'Bruker SMART CCD'
_diffrn_measurement_method     '\f and \w scans'
_diffrn_detector_area_resol_mean     ?
_diffrn_reflns_number     22324
_diffrn_reflns_av_R_equivalents     0.0567
_diffrn_reflns_av_sigmaI/netI     0.0505
_diffrn_reflns_theta_min     2.24
_diffrn_reflns_theta_max     28.29
_diffrn_reflns_theta_full     28.29
_diffrn_measured_fraction_theta_max     0.993
_diffrn_measured_fraction_theta_full     0.993
_diffrn_reflns_limit_h_min     -17
_diffrn_reflns_limit_h_max     12
_diffrn_reflns_limit_k_min     -14
_diffrn_reflns_limit_k_max     14
_diffrn_reflns_limit_l_min     -23
_diffrn_reflns_limit_l_max     23
_diffrn_standards_number     0
_diffrn_standards_interval_count     ?
_diffrn_standards_interval_time     ?
_diffrn_standards_decay_%     ?
_refine_special_details
;
Refinement of <i>F</i>^2^ against ALL reflections. The weighted <i>R</i>-factor
<i>wR</i> and goodness of fit <i>S</i> are based on <i>F</i>^2^, conventional
<i>R</i>-factors <i>R</i> are based on <i>F</i>, with <i>F</i> set to zero for
negative <i>F</i>^2^. The threshold expression of <i>F</i>^2^ >
\s(<i>F</i>^2^) is used only for calculating <i>R</i>-factors(gt) <i>etc</i>.
and is not relevant to the choice of reflections for refinement.
<i>R</i>-factors based on <i>F</i>^2^ are statistically about twice as large
as those based on <i>F</i>, and <i>R</i>- factors based on ALL data will be
even larger.
;
_reflns_number_total     5752
_reflns_number_gt     4237
_reflns_threshold_expression     I>2sigma(I)
_refine_ls_structure_factor_coef     Fsqd
_refine_ls_matrix_type     full
_refine_ls_R_factor_all     0.1050
_refine_ls_R_factor_gt     0.0788
_refine_ls_wR_factor_gt     0.1642
_refine_ls_wR_factor_ref     0.1756
_refine_ls_goodness_of_fit_ref     1.065
_refine_ls_restrained_S_all     1.076
_refine_ls_number_reflns     5752
_refine_ls_number_parameters     334
_refine_ls_number_restraints     2
_refine_ls_hydrogen_treatment     constr
_refine_ls_weighting_scheme     calc
_refine_ls_weighting_details
         'calc w=1/[\s^2^(Fo^2^)+(0.0272P)^2^+7.2414P] where P=(Fo^2^+2Fc^2^)/3'
_atom_sites_solution_hydrogens     geom
_atom_sites_solution_primary     direct
_atom_sites_solution_secondary     difmap
_refine_ls_shift/su_max     0.002
_refine_ls_shift/su_mean     0.000
_refine_diff_density_max     0.884
_refine_diff_density_min     -0.648
_refine_ls_extinction_method     none
_refine_ls_extinction_coef     ?
loop_
    _atom_type_symbol
    _atom_type_description
    _atom_type_scat_dispersion_real
    _atom_type_scat_dispersion_imag
    _atom_type_scat_source
    'C' 'C' 0.0033 0.0016
                         'International Tables Vol C Tables 4.2.6.8 and 6.1.1.4'
    'H' 'H' 0.0000 0.0000
                         'International Tables Vol C Tables 4.2.6.8 and 6.1.1.4'
    'N' 'N' 0.0061 0.0033
                         'International Tables Vol C Tables 4.2.6.8 and 6.1.1.4'
    'O' 'O' 0.0106 0.0060
                         'International Tables Vol C Tables 4.2.6.8 and 6.1.1.4'
    'Mn' 'Mn' 0.3368 0.7283
                         'International Tables Vol C Tables 4.2.6.8 and 6.1.1.4'
    'Cl' 'Cl' 0.1484 0.1585
                         'International Tables Vol C Tables 4.2.6.8 and 6.1.1.4'
_computing_data_collection     'SMART (Bruker, 2004)'
_computing_cell_refinement     'SAINT (Bruker, 2004)'
_computing_data_reduction     'SAINT (Bruker, 2004)'
_computing_structure_solution     'SHELXTL (Sheldrick, 2008)'
_computing_structure_refinement     'SHELXTL (Sheldrick, 2008)'
_computing_molecular_graphics     'SHELXTL (Sheldrick, 2008)'
_computing_publication_material     'SHELXTL (Sheldrick, 2008)'
loop_
    _atom_site_type_symbol
    _atom_site_label
    _atom_site_fract_x
    _atom_site_fract_y
    _atom_site_fract_z
    _atom_site_U_iso_or_equiv
    _atom_site_adp_type
    _atom_site_calc_flag
    _atom_site_refinement_flags
    _atom_site_occupancy
    _atom_site_disorder_assembly
    _atom_site_disorder_group
    Mn Mn1 0.28574(5) 0.75685(6) 0.09973(4) 0.03794(18) Uani d U 1 . .
    C C12 0.1291(4) 0.7365(4) 0.1859(3) 0.0485(11) Uani d . 1 . .
    N N3 0.4324(3) 0.7221(3) 0.0732(2) 0.0513(10) Uani d . 1 . .
    N N4 0.2276(3) 0.6351(4) -0.0041(2) 0.0529(10) Uani d . 1 . .
    C C7 0.2343(4) 0.6349(4) 0.3166(3) 0.0496(11) Uani d . 1 . .
    C C23 0.3015(4) 0.6173(4) -0.0406(3) 0.0493(11) Uani d . 1 . .
    C C11 0.2290(4) 0.6786(4) 0.2398(3) 0.0442(10) Uani d . 1 . .
    N N2 0.3142(3) 0.6696(4) 0.2139(2) 0.0507(10) Uani d . 1 . .
    N N1 0.1283(3) 0.7782(4) 0.1127(2) 0.0530(10) Uani d . 1 . .
    C C24 0.4105(4) 0.6658(4) -0.0005(3) 0.0486(11) Uani d . 1 . .
    C C6 0.1396(5) 0.6481(5) 0.3396(3) 0.0595(13) Uani d . 1 . .
    H H6 0.1420 0.6168 0.3897 0.071 Uiso calc R 1 . .
    C C16 0.4886(5) 0.6533(5) -0.0370(3) 0.0582(13) Uani d . 1 . .
    C C10 0.4052(4) 0.6172(5) 0.2638(3) 0.0610(14) Uani d . 1 . .
    H H10 0.4641 0.6098 0.2463 0.073 Uiso calc R 1 . .
    C C8 0.3318(5) 0.5804(5) 0.3676(3) 0.0632(14) Uani d . 1 . .
    H H8 0.3383 0.5501 0.4189 0.076 Uiso calc R 1 . .
    C C4 0.0416(4) 0.7523(5) 0.2128(3) 0.0540(12) Uani d . 1 . .
    C C3 -0.0515(4) 0.8147(6) 0.1588(4) 0.0683(15) Uani d . 1 . .
    H H3 -0.1117 0.8282 0.1739 0.082 Uiso calc R 1 . .
    C C2 -0.0533(5) 0.8549(6) 0.0853(4) 0.0741(17) Uani d . 1 . .
    H H2 -0.1145 0.8957 0.0495 0.089 Uiso calc R 1 . .
    C C5 0.0484(5) 0.7044(5) 0.2905(3) 0.0617(14) Uani d . 1 . .
    H H5 -0.0112 0.7124 0.3071 0.074 Uiso calc R 1 . .
    C C19 0.2753(5) 0.5548(5) -0.1155(3) 0.0603(14) Uani d . 1 . .
    C C15 0.5929(5) 0.7011(5) 0.0048(4) 0.0753(18) Uani d . 1 . .
    H H15 0.6467 0.6964 -0.0182 0.090 Uiso calc R 1 . .
    C C13 0.5328(5) 0.7650(5) 0.1118(4) 0.0645(14) Uani d . 1 . .
    H H13 0.5487 0.8034 0.1623 0.077 Uiso calc R 1 . .
    C C22 0.1285(5) 0.5872(5) -0.0392(4) 0.0679(15) Uani d . 1 . .
    H H22 0.0778 0.5983 -0.0139 0.082 Uiso calc R 1 . .
    C C9 0.4173(5) 0.5725(5) 0.3409(3) 0.0673(15) Uani d . 1 . .
    H H9 0.4833 0.5374 0.3742 0.081 Uiso calc R 1 . .
    C C17 0.4584(6) 0.5935(5) -0.1153(4) 0.0717(17) Uani d . 1 . .
    H H17 0.5093 0.5873 -0.1409 0.086 Uiso calc R 1 . .
    C C1 0.0378(5) 0.8345(6) 0.0640(3) 0.0686(16) Uani d . 1 . .
    H H1 0.0353 0.8616 0.0130 0.082 Uiso calc R 1 . .
    C C20 0.1692(6) 0.5062(5) -0.1501(4) 0.0750(18) Uani d . 1 . .
    H H20 0.1485 0.4633 -0.1994 0.090 Uiso calc R 1 . .
    C C18 0.3560(6) 0.5459(5) -0.1523(3) 0.0735(18) Uani d . 1 . .
    H H18 0.3381 0.5067 -0.2028 0.088 Uiso calc R 1 . .
    C C14 0.6158(5) 0.7550(6) 0.0797(4) 0.0763(17) Uani d . 1 . .
    H H14 0.6860 0.7846 0.1090 0.092 Uiso calc R 1 . .
    C C21 0.0962(6) 0.5213(6) -0.1121(4) 0.0781(18) Uani d . 1 . .
    H H21 0.0260 0.4881 -0.1344 0.094 Uiso calc R 1 . .
    Cl Cl1 -0.21638(13) 0.81668(17) 0.34147(10) 0.0761(5) Uani d . 1 . .
    O O2 0.3515(3) 0.9326(3) 0.1610(2) 0.0695(10) Uani d U 1 . .
    O O1 0.2508(3) 0.9390(4) 0.0303(2) 0.0709(11) Uani d U 1 . .
    C C25 0.3023(5) 0.9903(5) 0.0963(3) 0.0607(13) Uani d . 1 . .
    H H25A 0.3047 1.0752 0.0977 0.073 Uiso calc R 1 . .
    O O6 -0.3243(5) 0.8154(9) 0.3342(5) 0.193(4) Uani d . 1 . .
    O O3 -0.1958(7) 0.8782(9) 0.2849(6) 0.243(6) Uani d . 1 . .
    O O4 -0.1710(10) 0.7089(8) 0.3465(11) 0.341(10) Uani d . 1 . .
    O O5 -0.1664(12) 0.856(2) 0.4119(7) 0.436(12) Uani d . 1 . .
loop_
    _atom_site_aniso_label
    _atom_site_aniso_U_11
    _atom_site_aniso_U_22
    _atom_site_aniso_U_33
    _atom_site_aniso_U_12
    _atom_site_aniso_U_13
    _atom_site_aniso_U_23
    Mn1 0.0414(4) 0.0420(3) 0.0373(3) 0.0022(3) 0.0225(3) -0.0034(3)
    C12 0.048(3) 0.048(3) 0.049(2) -0.006(2) 0.018(2) -0.008(2)
    N3 0.054(3) 0.044(2) 0.059(2) 0.0012(18) 0.023(2) -0.0032(18)
    N4 0.055(3) 0.053(2) 0.053(2) -0.003(2) 0.022(2) -0.0008(19)
    C7 0.058(3) 0.042(2) 0.048(2) -0.002(2) 0.020(2) -0.002(2)
    C23 0.066(3) 0.039(2) 0.048(2) 0.005(2) 0.027(2) 0.0051(19)
    C11 0.050(3) 0.040(2) 0.044(2) -0.004(2) 0.019(2) -0.0073(18)
    N2 0.046(2) 0.052(2) 0.055(2) 0.0070(19) 0.0199(19) -0.0019(19)
    N1 0.051(2) 0.060(3) 0.047(2) 0.0073(19) 0.0167(19) 0.0043(18)
    C24 0.064(3) 0.039(2) 0.051(3) 0.008(2) 0.030(2) 0.006(2)
    C6 0.070(4) 0.061(3) 0.053(3) -0.009(3) 0.029(3) -0.001(2)
    C16 0.071(4) 0.046(3) 0.072(3) 0.011(3) 0.043(3) 0.012(2)
    C10 0.051(3) 0.059(3) 0.072(3) 0.012(3) 0.022(3) -0.004(3)
    C8 0.075(4) 0.055(3) 0.054(3) 0.007(3) 0.017(3) 0.005(2)
    C4 0.045(3) 0.059(3) 0.060(3) -0.003(2) 0.021(2) -0.010(2)
    C3 0.045(3) 0.084(4) 0.074(4) 0.003(3) 0.019(3) -0.013(3)
    C2 0.051(3) 0.092(5) 0.068(4) 0.022(3) 0.010(3) 0.001(3)
    C5 0.057(3) 0.073(4) 0.065(3) -0.009(3) 0.034(3) -0.009(3)
    C19 0.086(4) 0.046(3) 0.049(3) 0.010(3) 0.024(3) 0.001(2)
    C15 0.074(4) 0.060(3) 0.113(5) 0.011(3) 0.060(4) 0.015(4)
    C13 0.056(3) 0.057(3) 0.078(4) -0.004(3) 0.023(3) -0.007(3)
    C22 0.062(4) 0.064(3) 0.076(4) -0.010(3) 0.023(3) -0.009(3)
    C9 0.061(4) 0.066(3) 0.063(3) 0.019(3) 0.009(3) 0.009(3)
    C17 0.102(5) 0.063(3) 0.072(4) 0.016(3) 0.058(4) 0.010(3)
    C1 0.065(4) 0.083(4) 0.054(3) 0.019(3) 0.017(3) 0.011(3)
    C20 0.098(5) 0.054(3) 0.058(3) -0.005(3) 0.012(3) -0.013(3)
    C18 0.120(6) 0.057(3) 0.054(3) 0.021(4) 0.045(4) 0.006(3)
    C14 0.054(3) 0.069(4) 0.109(5) -0.002(3) 0.035(3) 0.001(4)
    C21 0.079(5) 0.067(4) 0.078(4) -0.014(3) 0.017(4) -0.014(3)
    Cl1 0.0668(10) 0.0934(11) 0.0773(10) 0.0128(9) 0.0371(8) 0.0185(9)
    O2 0.080(3) 0.062(2) 0.062(2) -0.0046(19) 0.021(2) -0.0075(17)
    O1 0.088(3) 0.066(2) 0.058(2) 0.009(2) 0.026(2) 0.0048(17)
    C25 0.067(4) 0.062(3) 0.056(3) 0.005(3) 0.026(3) -0.001(3)
    O6 0.095(5) 0.290(10) 0.239(8) 0.044(6) 0.111(6) 0.058(8)
    O3 0.218(9) 0.309(11) 0.290(10) 0.137(8) 0.198(9) 0.221(9)
    O4 0.315(13) 0.132(7) 0.77(3) 0.072(8) 0.431(18) 0.115(12)
    O5 0.305(17) 0.73(4) 0.158(9) 0.032(19) -0.046(10) -0.180(15)
_geom_special_details
;
All e.s.d.'s (except the e.s.d. in the dihedral angle between two l.s. planes)
are estimated using the full covariance matrix. The cell e.s.d.'s are taken
into account individually in the estimation of e.s.d.'s in distances, angles
and torsion angles; correlations between e.s.d.'s in cell parameters are only
used when they are defined by crystal symmetry. An approximate (isotropic)
treatment of cell e.s.d.'s is used for estimating e.s.d.'s involving l.s.
planes.
;
loop_
    _geom_bond_atom_site_label_1
    _geom_bond_atom_site_label_2
    _geom_bond_site_symmetry_2
    _geom_bond_distance
    _geom_bond_publ_flag
    Mn1 N1 . 2.165(4) y
    Mn1 N2 . 2.119(4) y
    Mn1 N3 . 2.165(4) y
    Mn1 N4 . 2.154(4) y
    Mn1 O1 . 2.292(4) y
    Mn1 O2 . 2.218(4) y
    C12 N1 . 1.354(6) ?
    C12 C4 . 1.398(6) ?
    C12 C11 . 1.447(6) ?
    N3 C13 . 1.323(7) ?
    N3 C24 . 1.362(6) ?
    N4 C22 . 1.323(7) ?
    N4 C23 . 1.354(6) ?
    C7 C11 . 1.402(6) ?
    C7 C8 . 1.394(7) ?
    C7 C6 . 1.443(7) ?
    C23 C19 . 1.404(6) ?
    C23 C24 . 1.439(7) ?
    C11 N2 . 1.352(6) ?
    N2 C10 . 1.321(6) ?
    N1 C1 . 1.329(6) ?
    C24 C16 . 1.396(7) ?
    C6 C5 . 1.338(7) ?
    C6 H6 . 0.9300 ?
    C16 C15 . 1.392(8) ?
    C16 C17 . 1.436(8) ?
    C10 C9 . 1.387(7) ?
    C10 H10 . 0.9300 ?
    C8 C9 . 1.363(8) ?
    C8 H8 . 0.9300 ?
    C4 C3 . 1.414(7) ?
    C4 C5 . 1.428(7) ?
    C3 C2 . 1.349(8) ?
    C3 H3 . 0.9300 ?
    C2 C1 . 1.390(8) ?
    C2 H2 . 0.9300 ?
    C5 H5 . 0.9300 ?
    C19 C20 . 1.400(8) ?
    C19 C18 . 1.426(8) ?
    C15 C14 . 1.366(9) ?
    C15 H15 . 0.9300 ?
    C13 C14 . 1.397(8) ?
    C13 H13 . 0.9300 ?
    C22 C21 . 1.388(8) ?
    C22 H22 . 0.9300 ?
    C9 H9 . 0.9300 ?
    C17 C18 . 1.360(9) ?
    C17 H17 . 0.9300 ?
    C1 H1 . 0.9300 ?
    C20 C21 . 1.358(9) ?
    C20 H20 . 0.9300 ?
    C18 H18 . 0.9300 ?
    C14 H14 . 0.9300 ?
    C21 H21 . 0.9300 ?
    Cl1 O5 . 1.240(10) ?
    Cl1 O3 . 1.304(6) ?
    Cl1 O4 . 1.310(8) ?
    Cl1 O6 . 1.369(6) ?
    O2 C25 . 1.249(6) ?
    O1 C25 . 1.237(6) ?
    C25 H25A . 0.9300 ?
loop_
    _geom_angle_atom_site_label_1
    _geom_angle_atom_site_label_2
    _geom_angle_atom_site_label_3
    _geom_angle_site_symmetry_1
    _geom_angle_site_symmetry_3
    _geom_angle
    _geom_angle_publ_flag
    N2 Mn1 N4 . . 113.60(16) ?
    N2 Mn1 N1 . . 78.20(15) ?
    N4 Mn1 N1 . . 95.73(16) ?
    N2 Mn1 N3 . . 105.00(15) ?
    N4 Mn1 N3 . . 77.15(15) ?
    N1 Mn1 N3 . . 172.86(15) ?
    N2 Mn1 O2 . . 91.90(15) ?
    N4 Mn1 O2 . . 154.06(15) ?
    N1 Mn1 O2 . . 94.05(16) ?
    N3 Mn1 O2 . . 92.23(15) ?
    N2 Mn1 O1 . . 145.38(14) ?
    N4 Mn1 O1 . . 98.79(15) ?
    N1 Mn1 O1 . . 87.04(15) ?
    N3 Mn1 O1 . . 93.45(15) ?
    O2 Mn1 O1 . . 57.78(14) ?
    N1 C12 C4 . . 123.5(5) ?
    N1 C12 C11 . . 117.1(4) ?
    C4 C12 C11 . . 119.3(4) ?
    C13 N3 C24 . . 118.0(5) ?
    C13 N3 Mn1 . . 128.3(4) ?
    C24 N3 Mn1 . . 112.8(3) ?
    C22 N4 C23 . . 118.1(5) ?
    C22 N4 Mn1 . . 128.3(4) ?
    C23 N4 Mn1 . . 113.2(3) ?
    C11 C7 C8 . . 118.2(5) ?
    C11 C7 C6 . . 119.1(5) ?
    C8 C7 C6 . . 122.7(5) ?
    N4 C23 C19 . . 122.5(5) ?
    N4 C23 C24 . . 117.9(4) ?
    C19 C23 C24 . . 119.6(5) ?
    N2 C11 C7 . . 122.6(4) ?
    N2 C11 C12 . . 118.1(4) ?
    C7 C11 C12 . . 119.3(4) ?
    C10 N2 C11 . . 117.6(4) ?
    C10 N2 Mn1 . . 128.5(4) ?
    C11 N2 Mn1 . . 113.7(3) ?
    C1 N1 C12 . . 117.3(5) ?
    C1 N1 Mn1 . . 129.8(4) ?
    C12 N1 Mn1 . . 112.6(3) ?
    N3 C24 C16 . . 122.8(5) ?
    N3 C24 C23 . . 117.1(4) ?
    C16 C24 C23 . . 120.1(5) ?
    C5 C6 C7 . . 121.4(5) ?
    C5 C6 H6 . . 119.3 ?
    C7 C6 H6 . . 119.3 ?
    C15 C16 C24 . . 117.6(5) ?
    C15 C16 C17 . . 123.1(5) ?
    C24 C16 C17 . . 119.2(6) ?
    N2 C10 C9 . . 123.3(5) ?
    N2 C10 H10 . . 118.3 ?
    C9 C10 H10 . . 118.3 ?
    C9 C8 C7 . . 118.7(5) ?
    C9 C8 H8 . . 120.7 ?
    C7 C8 H8 . . 120.7 ?
    C12 C4 C3 . . 116.5(5) ?
    C12 C4 C5 . . 120.1(5) ?
    C3 C4 C5 . . 123.4(5) ?
    C2 C3 C4 . . 120.2(5) ?
    C2 C3 H3 . . 119.9 ?
    C4 C3 H3 . . 119.9 ?
    C3 C2 C1 . . 119.0(5) ?
    C3 C2 H2 . . 120.5 ?
    C1 C2 H2 . . 120.5 ?
    C6 C5 C4 . . 120.7(5) ?
    C6 C5 H5 . . 119.7 ?
    C4 C5 H5 . . 119.7 ?
    C23 C19 C20 . . 117.0(5) ?
    C23 C19 C18 . . 119.1(6) ?
    C20 C19 C18 . . 124.0(5) ?
    C16 C15 C14 . . 119.6(6) ?
    C16 C15 H15 . . 120.2 ?
    C14 C15 H15 . . 120.2 ?
    N3 C13 C14 . . 122.6(6) ?
    N3 C13 H13 . . 118.7 ?
    C14 C13 H13 . . 118.7 ?
    N4 C22 C21 . . 123.3(6) ?
    N4 C22 H22 . . 118.3 ?
    C21 C22 H22 . . 118.3 ?
    C8 C9 C10 . . 119.7(5) ?
    C8 C9 H9 . . 120.2 ?
    C10 C9 H9 . . 120.2 ?
    C18 C17 C16 . . 120.5(5) ?
    C18 C17 H17 . . 119.7 ?
    C16 C17 H17 . . 119.7 ?
    N1 C1 C2 . . 123.5(5) ?
    N1 C1 H1 . . 118.2 ?
    C2 C1 H1 . . 118.2 ?
    C21 C20 C19 . . 120.3(5) ?
    C21 C20 H20 . . 119.8 ?
    C19 C20 H20 . . 119.8 ?
    C17 C18 C19 . . 121.4(5) ?
    C17 C18 H18 . . 119.3 ?
    C19 C18 H18 . . 119.3 ?
    C15 C14 C13 . . 119.3(6) ?
    C15 C14 H14 . . 120.3 ?
    C13 C14 H14 . . 120.3 ?
    C20 C21 C22 . . 118.8(6) ?
    C20 C21 H21 . . 120.6 ?
    C22 C21 H21 . . 120.6 ?
    O5 Cl1 O3 . . 113.1(12) ?
    O5 Cl1 O4 . . 100.6(11) ?
    O3 Cl1 O4 . . 107.7(6) ?
    O5 Cl1 O6 . . 104.3(8) ?
    O3 Cl1 O6 . . 115.3(5) ?
    O4 Cl1 O6 . . 115.0(6) ?
    C25 O2 Mn1 . . 91.2(3) ?
    C25 O1 Mn1 . . 88.2(3) ?
    O1 C25 O2 . . 122.6(5) ?
    O1 C25 H25A . . 118.7 ?
    O2 C25 H25A . . 118.7 ?
loop_
    _geom_torsion_atom_site_label_1
    _geom_torsion_atom_site_label_2
    _geom_torsion_atom_site_label_3
    _geom_torsion_atom_site_label_4
    _geom_torsion_site_symmetry_1
    _geom_torsion_site_symmetry_2
    _geom_torsion_site_symmetry_3
    _geom_torsion_site_symmetry_4
    _geom_torsion
    _geom_torsion_publ_flag
    N2 Mn1 N3 C13 . . . . -68.4(5) ?
    N4 Mn1 N3 C13 . . . . -179.7(5) ?
    N1 Mn1 N3 C13 . . . . 175.8(11) ?
    O2 Mn1 N3 C13 . . . . 24.2(5) ?
    O1 Mn1 N3 C13 . . . . 82.1(5) ?
    N2 Mn1 N3 C24 . . . . 123.4(3) ?
    N4 Mn1 N3 C24 . . . . 12.1(3) ?
    N1 Mn1 N3 C24 . . . . 7.6(14) ?
    O2 Mn1 N3 C24 . . . . -144.0(3) ?
    O1 Mn1 N3 C24 . . . . -86.1(3) ?
    N2 Mn1 N4 C22 . . . . 75.1(5) ?
    N1 Mn1 N4 C22 . . . . -4.5(5) ?
    N3 Mn1 N4 C22 . . . . 176.0(5) ?
    O2 Mn1 N4 C22 . . . . -116.2(5) ?
    O1 Mn1 N4 C22 . . . . -92.4(5) ?
    N2 Mn1 N4 C23 . . . . -111.8(3) ?
    N1 Mn1 N4 C23 . . . . 168.6(3) ?
    N3 Mn1 N4 C23 . . . . -10.8(3) ?
    O2 Mn1 N4 C23 . . . . 57.0(5) ?
    O1 Mn1 N4 C23 . . . . 80.7(3) ?
    C22 N4 C23 C19 . . . . 2.7(7) ?
    Mn1 N4 C23 C19 . . . . -171.2(4) ?
    C22 N4 C23 C24 . . . . -177.8(4) ?
    Mn1 N4 C23 C24 . . . . 8.3(5) ?
    C8 C7 C11 N2 . . . . 0.1(7) ?
    C6 C7 C11 N2 . . . . -180.0(4) ?
    C8 C7 C11 C12 . . . . -179.5(4) ?
    C6 C7 C11 C12 . . . . 0.4(7) ?
    N1 C12 C11 N2 . . . . -0.2(6) ?
    C4 C12 C11 N2 . . . . -177.0(4) ?
    N1 C12 C11 C7 . . . . 179.4(4) ?
    C4 C12 C11 C7 . . . . 2.7(7) ?
    C7 C11 N2 C10 . . . . 0.1(7) ?
    C12 C11 N2 C10 . . . . 179.7(4) ?
    C7 C11 N2 Mn1 . . . . -175.2(3) ?
    C12 C11 N2 Mn1 . . . . 4.4(5) ?
    N4 Mn1 N2 C10 . . . . 89.4(5) ?
    N1 Mn1 N2 C10 . . . . -179.5(5) ?
    N3 Mn1 N2 C10 . . . . 7.1(5) ?
    O2 Mn1 N2 C10 . . . . -85.8(4) ?
    O1 Mn1 N2 C10 . . . . -112.8(5) ?
    N4 Mn1 N2 C11 . . . . -96.0(3) ?
    N1 Mn1 N2 C11 . . . . -4.8(3) ?
    N3 Mn1 N2 C11 . . . . -178.3(3) ?
    O2 Mn1 N2 C11 . . . . 88.9(3) ?
    O1 Mn1 N2 C11 . . . . 61.9(4) ?
    C4 C12 N1 C1 . . . . -1.5(7) ?
    C11 C12 N1 C1 . . . . -178.2(5) ?
    C4 C12 N1 Mn1 . . . . 172.7(4) ?
    C11 C12 N1 Mn1 . . . . -4.0(5) ?
    N2 Mn1 N1 C1 . . . . 178.0(5) ?
    N4 Mn1 N1 C1 . . . . -69.1(5) ?
    N3 Mn1 N1 C1 . . . . -64.7(14) ?
    O2 Mn1 N1 C1 . . . . 86.9(5) ?
    O1 Mn1 N1 C1 . . . . 29.5(5) ?
    N2 Mn1 N1 C12 . . . . 4.7(3) ?
    N4 Mn1 N1 C12 . . . . 117.7(3) ?
    N3 Mn1 N1 C12 . . . . 122.1(12) ?
    O2 Mn1 N1 C12 . . . . -86.4(3) ?
    O1 Mn1 N1 C12 . . . . -143.8(3) ?
    C13 N3 C24 C16 . . . . -0.9(7) ?
    Mn1 N3 C24 C16 . . . . 168.6(4) ?
    C13 N3 C24 C23 . . . . 178.6(4) ?
    Mn1 N3 C24 C23 . . . . -11.8(5) ?
    N4 C23 C24 N3 . . . . 2.5(6) ?
    C19 C23 C24 N3 . . . . -178.0(4) ?
    N4 C23 C24 C16 . . . . -177.9(4) ?
    C19 C23 C24 C16 . . . . 1.6(7) ?
    C11 C7 C6 C5 . . . . -2.1(7) ?
    C8 C7 C6 C5 . . . . 177.8(5) ?
    N3 C24 C16 C15 . . . . 0.0(7) ?
    C23 C24 C16 C15 . . . . -179.5(4) ?
    N3 C24 C16 C17 . . . . -179.5(4) ?
    C23 C24 C16 C17 . . . . 1.0(7) ?
    C11 N2 C10 C9 . . . . -0.6(8) ?
    Mn1 N2 C10 C9 . . . . 173.9(4) ?
    C11 C7 C8 C9 . . . . 0.2(7) ?
    C6 C7 C8 C9 . . . . -179.7(5) ?
    N1 C12 C4 C3 . . . . 0.4(7) ?
    C11 C12 C4 C3 . . . . 177.0(4) ?
    N1 C12 C4 C5 . . . . 179.3(5) ?
    C11 C12 C4 C5 . . . . -4.1(7) ?
    C12 C4 C3 C2 . . . . 0.5(8) ?
    C5 C4 C3 C2 . . . . -178.3(6) ?
    C4 C3 C2 C1 . . . . -0.3(9) ?
    C7 C6 C5 C4 . . . . 0.7(8) ?
    C12 C4 C5 C6 . . . . 2.5(8) ?
    C3 C4 C5 C6 . . . . -178.7(5) ?
    N4 C23 C19 C20 . . . . -2.6(7) ?
    C24 C23 C19 C20 . . . . 177.9(5) ?
    N4 C23 C19 C18 . . . . 176.5(4) ?
    C24 C23 C19 C18 . . . . -3.0(7) ?
    C24 C16 C15 C14 . . . . 1.6(8) ?
    C17 C16 C15 C14 . . . . -178.9(5) ?
    C24 N3 C13 C14 . . . . 0.2(8) ?
    Mn1 N3 C13 C14 . . . . -167.4(4) ?
    C23 N4 C22 C21 . . . . -0.9(8) ?
    Mn1 N4 C22 C21 . . . . 172.0(4) ?
    C7 C8 C9 C10 . . . . -0.7(8) ?
    N2 C10 C9 C8 . . . . 0.9(9) ?
    C15 C16 C17 C18 . . . . 178.4(5) ?
    C24 C16 C17 C18 . . . . -2.1(8) ?
    C12 N1 C1 C2 . . . . 1.7(9) ?
    Mn1 N1 C1 C2 . . . . -171.3(5) ?
    C3 C2 C1 N1 . . . . -0.9(10) ?
    C23 C19 C20 C21 . . . . 0.7(8) ?
    C18 C19 C20 C21 . . . . -178.3(6) ?
    C16 C17 C18 C19 . . . . 0.7(9) ?
    C23 C19 C18 C17 . . . . 1.9(8) ?
    C20 C19 C18 C17 . . . . -179.0(6) ?
    C16 C15 C14 C13 . . . . -2.2(9) ?
    N3 C13 C14 C15 . . . . 1.4(9) ?
    C19 C20 C21 C22 . . . . 0.9(9) ?
    N4 C22 C21 C20 . . . . -0.9(10) ?
    N2 Mn1 O2 C25 . . . . -159.4(3) ?
    N4 Mn1 O2 C25 . . . . 30.9(5) ?
    N1 Mn1 O2 C25 . . . . -81.1(3) ?
    N3 Mn1 O2 C25 . . . . 95.5(3) ?
    O1 Mn1 O2 C25 . . . . 2.8(3) ?
    N2 Mn1 O1 C25 . . . . 29.6(5) ?
    N4 Mn1 O1 C25 . . . . -170.8(3) ?
    N1 Mn1 O1 C25 . . . . 93.8(3) ?
    N3 Mn1 O1 C25 . . . . -93.3(3) ?
    O2 Mn1 O1 C25 . . . . -2.9(3) ?
    Mn1 O1 C25 O2 . . . . 5.1(6) ?
    Mn1 O2 C25 O1 . . . . -5.3(6) ?
loop_
    _geom_hbond_atom_site_label_D
    _geom_hbond_atom_site_label_H
    _geom_hbond_atom_site_label_A
    _geom_hbond_site_symmetry_A
    _geom_hbond_distance_DH
    _geom_hbond_distance_HA
    _geom_hbond_distance_DA
    _geom_hbond_angle_DHA
    C2 H2 O1 3_575 0.93 2.57 3.468(7) 163.8
    C5 H5 O4 . 0.93 2.43 3.355(9) 173.5
    C6 H6 O1 4_576 0.93 2.42 3.254(7) 148.5
    C18 H18 O2 4_575 0.93 2.54 3.250(6) 133.5
data_global
_journal_date_recd_electronic     2009-10-15
_journal_date_accepted     2009-11-18
_journal_name_full     'Acta Crystallographica, Section E'
_journal_year     2009
_journal_volume     65
_journal_issue     12
_journal_page_first     m1642
_journal_page_last     m1642
_journal_paper_category     QM
_journal_coeditor_code     XU2641
_publ_contact_author_name     'Jun Zhao'
_publ_contact_author_address
;
College of Mechanical& Material Engineering, Functional Materials Research
 Institute, China Three Gorges University, Yichang 443002, People's Republic of
 China
;
_publ_contact_author_email     'junzhao08@gmail.com'
_publ_contact_author_fax     '86-717-6397516'
_publ_contact_author_phone     '86-717-6397516'
_publ_section_title
;\
(Formato-\k^2^<i>O</i>,<i>O</i>')bis(1,10-phenanthroline-\k^2^<i>N</i>,\
<i>N</i>')manganese(II) perchlorate
;
loop_
    _publ_author_name
    _publ_author_address
    'Zhao, Jun'
;
College of Mechanical & Material Engineering,
Functional Materials Research Institute,
China Three Gorges University,
Yichang 443002,
People's Republic of China
;
    'Zheng, Xue-Gang'
;
Lanzhou Institute of Biological Products,
Lanzhou 730046,
People's Republic of China
;
    'Hu, Zong-Zhi'
;
College of Mechanical & Material Engineering,
Functional Materials Research Institute,
China Three Gorges University,
Yichang 443002,
People's Republic of China
;
