# Supplementary material for: (Formato-κ2 O,O′)bis­(1,10-phenanthroline-κ2 N,N′)manganese(II) perchlorate
Source: Acta Crystallogr Sect E Struct Rep Online. 2009 Nov 21;65(Pt 12):m1642. doi: 10.1107/S1600536809049277 (PMC2971838; doi:10.1107/S1600536809049277)
Supplement: Supplementary file 2 [file e-65-m1642-Isup2.hkl]

# 
# h,k,l, Fc-squared, Fo-squared, sigma(Fo-squared) and status flag 
# 
data_I
_shelx_title ' 090805cm in P2(1)/c' 
_shelx_refln_list_code          4 
_shelx_F_calc_maximum      272.62 
_exptl_crystal_F_000      1140.00 
_reflns_d_resolution_high  0.7498 
 
loop_ 
 _symmetry_equiv_pos_as_xyz 
 'x, y, z' 
 '-x, y+1/2, -z+1/2' 
 '-x, -y, -z' 
 'x, -y-1/2, z-1/2' 
 
_cell_length_a    13.0752 
_cell_length_b    10.9532 
_cell_length_c    17.4811 
_cell_angle_alpha  90.000 
_cell_angle_beta  111.495 
_cell_angle_gamma  90.000 
 
_shelx_F_squared_multiplier     1.000 
 
loop_ 
 _refln_index_h 
 _refln_index_k 
 _refln_index_l 
 _refln_F_squared_calc 
 _refln_F_squared_meas 
 _refln_F_squared_sigma 
 _refln_observed_status 
   2   0   0    35135.31    39177.20   2093.06 o 
   3   0   0      979.50     1127.06     39.63 o 
   4   0   0     1214.32     1436.35     53.86 o 
   5   0   0     1450.80     1781.98     42.10 o 
   6   0   0      724.83      667.70     51.72 o 
   7   0   0     1236.58     1791.58    149.98 o 
   8   0   0      387.35      353.15     53.37 o 
   9   0   0      127.36      193.59     45.43 o 
  10   0   0      105.85      111.74     30.08 o 
  11   0   0     1285.17     1341.68     84.61 o 
  12   0   0     1247.52     1197.18     84.34 o 
  16   0   0       83.00       90.23     35.70 o 
   1   1   0    22152.45    23028.71    588.13 o 
   2   1   0     2943.53     3261.76     62.83 o 
   3   1   0       16.85      130.18      6.43 o 
   4   1   0     9865.38    10613.16    369.87 o 
   5   1   0     2079.11     2488.92     42.56 o 
   6   1   0    11983.07    11847.95    373.95 o 
   7   1   0      182.10      180.20     16.37 o 
   8   1   0     4670.93     4443.83     85.83 o 
   9   1   0       10.90        7.78      6.92 o 
  10   1   0       12.86        9.19      8.75 o 
  11   1   0      150.24      148.65     24.40 o 
  12   1   0       80.82      114.95     32.84 o 
  13   1   0      212.73      190.36     32.28 o 
  14   1   0        2.64        7.44     13.05 o 
  15   1   0       79.25       55.16     25.17 o 
  16   1   0       62.77       90.68     32.93 o 
   0   2   0    53550.96    55127.54    393.84 o 
   1   2   0      586.93      443.33      9.03 o 
   2   2   0       71.12      331.60      8.61 o 
   3   2   0        6.72       66.53      5.19 o 
   4   2   0     3501.23     3800.76     87.44 o 
   5   2   0       78.54      215.94      9.60 o 
   6   2   0      967.00      863.72     25.11 o 
   7   2   0     1261.00     1513.72     37.00 o 
   8   2   0      220.67      241.13     13.83 o 
   9   2   0      450.19      483.73     25.09 o 
  10   2   0      174.30      189.72     22.26 o 
  11   2   0      196.14      307.49     48.82 o 
  12   2   0     1243.38     1313.04     68.07 o 
  13   2   0        9.80       -0.56     11.15 o 
  14   2   0      169.04      208.20     72.96 o 
  15   2   0        1.55       -1.52     11.86 o 
  16   2   0       43.83       39.36     22.58 o 
   1   3   0     5636.32     3889.37     32.11 o 
   2   3   0     7617.18     6700.23     82.15 o 
   3   3   0     1662.16     1782.12     34.38 o 
   4   3   0     3637.53     3936.92     78.14 o 
   5   3   0      462.83      473.69     24.27 o 
   6   3   0     2982.27     2974.96     71.56 o 
   7   3   0      297.94      287.77     13.71 o 
   8   3   0     3504.52     3517.99     73.75 o 
   9   3   0      287.99      295.61     24.75 o 
  10   3   0      205.15      231.07     29.17 o 
  11   3   0      288.01      326.92     39.83 o 
  12   3   0      285.76      340.01     42.82 o 
  13   3   0      466.83      520.92     47.58 o 
  14   3   0        7.04       18.50     12.43 o 
  15   3   0       27.57        5.33     14.69 o 
   0   4   0     2508.06     3102.90     42.90 o 
   1   4   0        6.70        8.32      1.92 o 
   2   4   0      587.77      893.50     17.08 o 
   3   4   0     2023.80     2056.52     35.03 o 
   4   4   0       41.36       15.33      4.91 o 
   5   4   0     3565.54     3501.17     80.92 o 
   6   4   0        8.11       20.46      4.60 o 
   7   4   0     3306.17     3275.26     56.58 o 
   8   4   0        6.68        9.87      6.67 o 
   9   4   0      947.15      921.95     40.63 o 
  10   4   0      105.28      116.93     17.46 o 
  11   4   0      660.50      591.01     34.59 o 
  12   4   0      428.77      401.13     62.79 o 
  13   4   0       49.19       41.20     15.69 o 
  14   4   0       76.01       93.42     24.36 o 
  15   4   0        1.78       26.12     16.32 o 
   1   5   0     8875.83     8462.87     65.45 o 
   2   5   0      108.31      157.36      7.34 o 
   3   5   0     1035.92      888.14     20.46 o 
   4   5   0     4226.92     4460.93     85.49 o 
   5   5   0      330.58      319.27     17.49 o 
   6   5   0     1185.53     1264.96     35.83 o 
   7   5   0        5.17       11.18      5.91 o 
   8   5   0      851.49      776.61     37.42 o 
   9   5   0      104.68      118.09     18.73 o 
  10   5   0      185.59      196.92     24.93 o 
  11   5   0       77.78       73.33     15.50 o 
  12   5   0      394.24      410.70     48.98 o 
  13   5   0      477.02      485.31     54.52 o 
  14   5   0       67.91      108.36     26.06 o 
  15   5   0       51.81       85.05     32.84 o 
   0   6   0     1654.85     2270.00     41.12 o 
   1   6   0     1855.50     1673.98     24.79 o 
   2   6   0      221.99      437.43     12.36 o 
   3   6   0     1550.14     1300.92     27.07 o 
   4   6   0       74.66       61.70      7.76 o 
   5   6   0     2264.42     2332.40     45.45 o 
   6   6   0       43.61       33.90      8.55 o 
   7   6   0     2792.49     2812.80     65.87 o 
   8   6   0      107.87      123.31     18.86 o 
   9   6   0      491.41      446.80     31.88 o 
  10   6   0        0.70        0.65      7.46 o 
  11   6   0      523.00      503.29     38.67 o 
  12   6   0      215.70      184.21     25.42 o 
  13   6   0       66.75      108.72     24.98 o 
  14   6   0       42.43       -4.82     20.88 o 
   1   7   0     2308.98     2293.30     31.51 o 
   2   7   0       22.24       17.48      4.38 o 
   3   7   0      828.39      807.32     21.34 o 
   4   7   0      146.26      192.49     15.22 o 
   5   7   0      531.97      496.96     22.34 o 
   6   7   0      566.56      579.66     27.42 o 
   7   7   0        0.33       12.01      7.40 o 
   8   7   0      370.99      371.97     33.91 o 
   9   7   0      123.12      138.85     21.50 o 
  10   7   0        6.05        5.65      7.99 o 
  11   7   0      180.29      147.56     22.53 o 
  12   7   0       13.53        7.77     13.23 o 
  13   7   0      284.16      323.08     64.62 o 
  14   7   0       14.03        5.89     20.44 o 
   0   8   0      390.10      491.14     22.17 o 
   1   8   0        1.78        1.96      3.48 o 
   2   8   0      158.89      199.74     13.76 o 
   3   8   0       39.66       81.75     10.04 o 
   4   8   0      129.00      152.47     14.46 o 
   5   8   0     1313.43     1329.19     39.66 o 
   6   8   0        0.09       12.36      5.95 o 
   7   8   0     1121.76     1125.48     49.51 o 
   8   8   0        2.48       11.83      8.87 o 
   9   8   0      454.57      427.24     38.86 o 
  10   8   0      116.61      100.93     19.48 o 
  11   8   0       98.17       82.38     20.97 o 
  12   8   0      177.15      167.51     31.55 o 
  13   8   0        0.12       15.62     19.99 o 
   1   9   0     1804.75     1931.52     48.69 o 
   2   9   0       22.14       34.23      6.92 o 
   3   9   0      939.08      935.37     29.62 o 
   4   9   0      215.53      200.79     17.60 o 
   5   9   0      277.99      256.04     20.02 o 
   6   9   0      226.79      220.72     20.61 o 
   7   9   0       29.59       29.39      9.30 o 
   8   9   0      211.75      225.03     25.25 o 
   9   9   0       53.11       63.03     13.17 o 
  10   9   0       24.80       35.20      9.31 o 
  11   9   0      109.67      116.59     26.14 o 
  12   9   0        0.18       11.34     10.92 o 
   0  10   0      930.96      802.25     51.12 o 
   1  10   0       56.55       52.89      9.66 o 
   2  10   0      339.36      289.11     20.44 o 
   3  10   0      276.19      265.75     22.81 o 
   4  10   0      227.91      243.94     19.72 o 
   5  10   0      363.19      333.28     23.55 o 
   6  10   0       22.36       22.81      9.59 o 
   7  10   0      121.24      139.83     19.31 o 
   8  10   0       24.73       58.79     12.31 o 
   9  10   0      201.43      205.08     24.39 o 
  10  10   0        9.46        3.67      8.98 o 
  11  10   0       22.62       14.17     12.52 o 
   1  11   0      573.50      501.28     32.61 o 
   2  11   0      117.08       98.89     16.65 o 
   3  11   0      143.38      151.36     17.19 o 
   4  11   0      126.67      112.87     13.48 o 
   5  11   0       41.22       50.51     12.66 o 
   6  11   0       97.94       96.22     16.41 o 
   7  11   0        4.49       12.86      8.41 o 
   8  11   0      146.43      128.52     18.41 o 
   9  11   0        0.18       15.59      9.75 o 
  10  11   0        3.05       -8.46     10.85 o 
   0  12   0      440.12      428.75     81.93 o 
   1  12   0       11.92        9.18      8.77 o 
   2  12   0       58.97       60.51     12.74 o 
   3  12   0       32.37       32.38     11.36 o 
   4  12   0       18.35       22.66      8.06 o 
   5  12   0      125.08      104.27     17.06 o 
   6  12   0        5.62        3.04      7.91 o 
   7  12   0       78.05       61.97     14.50 o 
   8  12   0       10.27       41.56     12.48 o 
   9  12   0       33.05       40.01     19.94 o 
   1  13   0       41.99       26.20     10.86 o 
   2  13   0        7.46       -0.50      8.21 o 
   3  13   0        5.93       24.90     10.39 o 
   4  13   0      101.71      120.96     18.31 o 
   5  13   0        3.02        6.79     10.42 o 
   6  13   0       96.48       91.84     19.96 o 
   7  13   0        4.32       -6.55     13.94 o 
   0  14   0       38.60       38.32     15.71 o 
   1  14   0        0.69       -5.17      9.26 o 
   2  14   0       45.20       38.86     11.80 o 
   3  14   0       52.31       59.30     13.66 o 
   4  14   0       33.98       37.51     16.20 o 
 -16   1   1        1.28       37.75     23.47 o 
 -15   1   1        0.33       -5.98     17.40 o 
 -14   1   1        0.00        9.74     10.75 o 
 -13   1   1        9.18       24.76     16.24 o 
 -12   1   1      195.63      231.22     34.38 o 
 -11   1   1        0.07        8.59      9.91 o 
 -10   1   1     1127.44     1143.74     51.49 o 
  -9   1   1       11.67       13.36      6.20 o 
  -8   1   1        0.10       12.10      4.58 o 
  -7   1   1        0.43        3.91      4.80 o 
  -6   1   1      691.29      651.41     31.71 o 
  -5   1   1     1047.91      951.42     23.15 o 
  -4   1   1     2865.31     2727.21     67.34 o 
  -3   1   1     6042.98     5688.39    171.79 o 
  -2   1   1      112.84      146.06      7.34 o 
  -1   1   1      126.75      139.29      5.19 o 
   0   1   1     3037.86     2857.66     57.87 o 
   1   1   1     1620.50     1581.71     22.30 o 
   2   1   1      427.80      408.76     15.28 o 
   3   1   1     4058.43     3510.43     84.36 o 
   4   1   1      738.41      625.99     23.82 o 
   5   1   1      472.89      499.76     20.15 o 
   6   1   1      447.14      420.60     20.15 o 
   7   1   1        0.47       14.63      5.26 o 
   8   1   1        6.36       16.94      6.58 o 
   9   1   1      297.07      295.92     17.88 o 
  10   1   1       20.75       12.68      7.82 o 
  11   1   1        4.88       15.46     12.58 o 
  12   1   1      108.11      101.83     33.29 o 
  13   1   1        4.57       14.24     12.27 o 
  14   1   1       16.57       26.42     16.51 o 
  15   1   1        0.05        8.66     19.81 o 
 -16   2   1       13.02       20.88     20.71 o 
 -15   2   1        3.30        0.98     26.51 o 
 -14   2   1       15.61       33.14     15.18 o 
 -13   2   1       21.58       30.96     13.72 o 
 -12   2   1      310.71      345.18     41.96 o 
 -11   2   1      136.15      136.50     24.98 o 
 -10   2   1       52.52       71.25     13.32 o 
  -9   2   1       10.75       17.08      5.84 o 
  -8   2   1       31.96       32.74      6.00 o 
  -7   2   1      728.82      565.14     20.78 o 
  -6   2   1       73.13       64.85      6.70 o 
  -5   2   1      250.83      218.25      9.19 o 
  -4   2   1      761.48      634.54     24.08 o 
  -3   2   1      988.56      913.14     22.14 o 
  -2   2   1      278.70      397.06     13.78 o 
  -1   2   1       38.73       39.41      3.53 o 
   0   2   1     2495.44     2643.06     23.40 o 
   1   2   1     2092.20     2090.15     42.73 o 
   2   2   1       33.08       47.18      3.75 o 
   3   2   1     1589.98     1295.91     38.91 o 
   4   2   1      193.28      172.17      8.57 o 
   5   2   1      675.90      784.58     20.25 o 
   6   2   1     1324.93     1199.77     50.70 o 
   7   2   1      818.60      685.97     21.33 o 
   8   2   1       17.55       18.50      5.02 o 
   9   2   1        1.69       18.52      5.62 o 
  10   2   1       21.68       28.49      8.32 o 
  11   2   1       50.10       56.93     18.56 o 
  12   2   1       50.09       71.22     19.15 o 
  13   2   1       10.08       23.71     21.73 o 
  14   2   1       13.93       21.22     17.23 o 
  15   2   1        8.82       41.64     18.83 o 
 -16   3   1        5.77        8.31     14.47 o 
 -15   3   1        3.81       12.66     12.27 o 
 -14   3   1       17.25       35.17     32.98 o 
 -13   3   1        0.34       11.97     12.59 o 
 -12   3   1       58.88       58.31     18.23 o 
 -11   3   1      148.34      110.88     23.21 o 
 -10   3   1     1514.85     1503.80     51.94 o 
  -9   3   1      191.47      192.02     21.35 o 
  -8   3   1      570.92      536.67     18.65 o 
  -7   3   1        2.42        5.62      3.45 o 
  -6   3   1      399.28      346.36     12.76 o 
  -5   3   1     1721.22     1541.51     24.00 o 
  -4   3   1      930.03      734.20     20.42 o 
  -3   3   1      931.91      750.28     15.71 o 
  -2   3   1     1360.85     1193.54     18.91 o 
  -1   3   1     2304.11     2263.16     30.40 o 
   0   3   1     1798.12     1774.17     19.59 o 
   1   3   1    72686.49    66225.80   1261.55 o 
   2   3   1     4280.35     3623.72     70.41 o 
   3   3   1       67.69       30.58      3.95 o 
   4   3   1      460.46      344.41     12.02 o 
   5   3   1       19.19       19.60      4.18 o 
   6   3   1     1254.22     1256.61     35.81 o 
   7   3   1      295.58      293.87     14.34 o 
   8   3   1      285.85      324.48     19.59 o 
   9   3   1      502.96      502.31     29.38 o 
  10   3   1        0.23        3.73      6.61 o 
  11   3   1       56.49       78.77     14.24 o 
  12   3   1      327.04      328.47     41.69 o 
  13   3   1       58.37       85.12     21.03 o 
  14   3   1        2.26       -0.27     12.37 o 
  15   3   1        0.08       11.52     12.91 o 
 -15   4   1        0.07      -12.02     12.02 o 
 -14   4   1        1.42        6.86     11.44 o 
 -13   4   1       30.22       51.88     17.52 o 
 -12   4   1       34.59       43.62     17.79 o 
 -11   4   1      448.75      497.17     41.41 o 
 -10   4   1       56.33       48.79     13.98 o 
  -9   4   1        3.53       21.88     11.82 o 
  -8   4   1      128.03       89.98     14.84 o 
  -7   4   1       36.30       41.84      7.84 o 
  -6   4   1       19.50       13.00      4.64 o 
  -5   4   1      549.39      438.75     18.35 o 
  -4   4   1       85.07       46.46      6.06 o 
  -3   4   1        0.38       19.52      3.45 o 
  -2   4   1      671.55      466.88     11.58 o 
  -1   4   1       99.41      123.39      6.56 o 
   0   4   1      270.57      353.99      9.29 o 
   1   4   1      224.43      213.36      7.25 o 
   2   4   1     2094.81     2037.93     21.80 o 
   3   4   1      430.66      270.64      8.39 o 
   4   4   1      704.90      674.76     16.98 o 
   5   4   1       43.88       30.56      4.92 o 
   6   4   1      240.62      251.29     12.61 o 
   7   4   1      102.84      135.39     15.10 o 
   8   4   1       15.22       41.20      8.76 o 
   9   4   1        0.85       11.49      6.90 o 
  10   4   1      124.08      148.68     20.69 o 
  11   4   1       53.11       76.89     15.55 o 
  12   4   1       10.79       15.50     18.34 o 
  13   4   1       64.41      102.99     23.14 o 
  14   4   1       15.27       27.67     16.70 o 
  15   4   1       20.84       31.15     25.70 o 
 -15   5   1        3.41       19.35     16.96 o 
 -14   5   1        0.29        2.79     12.12 o 
 -13   5   1       94.08      174.10     32.59 o 
 -12   5   1       41.10       64.73     19.36 o 
 -11   5   1       16.15       19.04      9.40 o 
 -10   5   1       72.79      113.77     19.09 o 
  -9   5   1      373.96      328.58     27.96 o 
  -8   5   1      608.23      605.18     32.80 o 
  -7   5   1       85.69       88.44     11.87 o 
  -6   5   1       16.86       33.28      7.23 o 
  -5   5   1     4554.19     4412.41     63.02 o 
  -4   5   1       89.86       81.65      8.11 o 
  -3   5   1      164.49      133.05      9.34 o 
  -2   5   1       27.86       32.29      4.09 o 
  -1   5   1      336.71      395.89     10.94 o 
   0   5   1        1.03       11.37      2.70 o 
   1   5   1      934.51      691.13     14.43 o 
   2   5   1       31.28       66.25      5.41 o 
   3   5   1       28.13       40.35      4.41 o 
   4   5   1      347.55      463.38     14.30 o 
   5   5   1      196.32      166.63     15.42 o 
   6   5   1      934.00      862.23     30.27 o 
   7   5   1      424.18      463.22     23.08 o 
   8   5   1      398.97      426.04     23.08 o 
   9   5   1       26.62       54.07     13.49 o 
  10   5   1       74.72       84.75     16.67 o 
  11   5   1        7.01       27.90      9.43 o 
  12   5   1      318.36      330.93     34.49 o 
  13   5   1        9.51        5.85     15.89 o 
  14   5   1        0.26       34.09     25.08 o 
 -15   6   1        3.77        9.55     13.61 o 
 -14   6   1        8.38       -0.51     13.56 o 
 -13   6   1       21.82       35.67     17.54 o 
 -12   6   1       18.01       38.48     14.04 o 
 -11   6   1       82.65      114.48     19.26 o 
 -10   6   1        3.82        9.52      7.89 o 
  -9   6   1       14.95       27.95     10.48 o 
  -8   6   1       50.16       55.33     13.04 o 
  -7   6   1        4.64       15.41      5.93 o 
  -6   6   1       44.61       40.66      8.88 o 
  -5   6   1      223.68      171.48     12.52 o 
  -4   6   1      211.93      205.55     12.82 o 
  -3   6   1     1180.02     1014.21     24.28 o 
  -2   6   1      353.75      409.89     12.05 o 
  -1   6   1     2009.91     2016.31     27.33 o 
   0   6   1     1378.57     1378.73     22.69 o 
   1   6   1      506.90      559.55     14.34 o 
   2   6   1     1408.36     1176.25     20.32 o 
   3   6   1      240.64      247.34     11.68 o 
   4   6   1      154.79      118.23     11.63 o 
   5   6   1       21.57       35.27      7.57 o 
   6   6   1       47.54       39.15      9.31 o 
   7   6   1       18.27       25.43      8.41 o 
   8   6   1      133.46      108.31     18.04 o 
   9   6   1        0.50       -1.47      7.19 o 
  10   6   1       24.58       49.68     12.68 o 
  11   6   1       75.05       98.32     17.78 o 
  12   6   1       40.51       56.56     15.08 o 
  13   6   1        0.04       19.63     22.94 o 
  14   6   1        4.89      -19.90     19.90 o 
 -14   7   1        0.97       -7.96     14.59 o 
 -13   7   1        7.03       14.49     31.82 o 
 -12   7   1        1.73       13.07      9.38 o 
 -11   7   1       21.95       37.24     11.99 o 
 -10   7   1       16.52       33.05     10.29 o 
  -9   7   1        2.18       25.42      9.74 o 
  -8   7   1       70.33       94.72     17.02 o 
  -7   7   1      135.79      170.83     22.46 o 
  -6   7   1        2.02        9.96      6.74 o 
  -5   7   1      328.66      260.08     18.28 o 
  -4   7   1      265.99      310.72     15.58 o 
  -3   7   1      181.40      155.93     11.77 o 
  -2   7   1      531.05      443.05     15.74 o 
  -1   7   1       83.62       29.02      4.41 o 
   0   7   1      788.16      554.99     15.62 o 
   1   7   1      593.31      521.38     15.01 o 
   2   7   1      372.19      238.47     12.86 o 
   3   7   1      218.38      286.75     16.41 o 
   4   7   1       12.60       21.41      5.61 o 
   5   7   1       17.49       49.20      8.18 o 
   6   7   1      124.66      120.98     15.81 o 
   7   7   1       10.31       28.45      8.24 o 
   8   7   1        2.90       21.05      8.83 o 
   9   7   1       26.48       52.75     12.82 o 
  10   7   1       78.71       62.74     14.55 o 
  11   7   1        0.26        3.36      9.20 o 
  12   7   1        0.24       18.64     22.22 o 
  13   7   1       10.63       -0.54     18.56 o 
 -13   8   1       14.57        7.92     19.99 o 
 -12   8   1        2.20       12.81     12.00 o 
 -11   8   1        1.47       10.40     10.48 o 
 -10   8   1       27.44       41.55     11.12 o 
  -9   8   1       38.07       58.80     15.60 o 
  -8   8   1        0.52       11.40      8.32 o 
  -7   8   1      188.78      167.69     23.28 o 
  -6   8   1        0.26       14.83      7.26 o 
  -5   8   1      126.63      115.46     13.91 o 
  -4   8   1       35.88       47.33      7.89 o 
  -3   8   1       13.62        7.17      4.64 o 
  -2   8   1        5.87       31.71      5.56 o 
  -1   8   1      288.22      322.10     14.85 o 
   0   8   1        0.17       12.94      3.46 o 
   1   8   1       40.67       98.12      9.71 o 
   2   8   1      476.37      462.83     19.54 o 
   3   8   1       39.50       62.75      9.27 o 
   4   8   1      357.39      337.38     19.68 o 
   5   8   1      122.41      131.22     14.14 o 
   6   8   1       18.37       51.31      9.87 o 
   7   8   1        1.32        2.76      6.72 o 
   8   8   1       74.38       66.84     12.55 o 
   9   8   1       12.96       19.94      9.37 o 
  10   8   1        3.59        6.41     10.46 o 
  11   8   1        1.20        7.60     11.72 o 
  12   8   1       18.59       39.22     14.24 o 
  13   8   1       23.17       75.51     20.63 o 
 -12   9   1       51.05       75.07     15.21 o 
 -11   9   1       31.28       31.37     11.49 o 
 -10   9   1      114.85      120.74     20.85 o 
  -9   9   1      188.22      181.28     26.17 o 
  -8   9   1        3.22        7.75      8.35 o 
  -7   9   1       68.07       64.98     15.43 o 
  -6   9   1       12.81       29.26      9.05 o 
  -5   9   1       69.58       63.94      9.76 o 
  -4   9   1       87.38      125.61     13.27 o 
  -3   9   1      178.78      159.07     14.82 o 
  -2   9   1        5.53        5.98      4.44 o 
  -1   9   1       55.46       46.33      7.11 o 
   0   9   1       45.40       57.44      8.56 o 
   1   9   1      461.40      481.99     20.41 o 
   2   9   1      299.46      285.07     18.78 o 
   3   9   1      219.72      257.08     19.26 o 
   4   9   1        0.49        9.17      5.88 o 
   5   9   1       39.05       52.23      8.98 o 
   6   9   1       75.38       67.13      9.95 o 
   7   9   1        1.57       -0.80      6.99 o 
   8   9   1        1.94       11.10      7.45 o 
   9   9   1        5.24       16.32      9.75 o 
  10   9   1       24.28       20.06     10.77 o 
  11   9   1       13.19       33.38     12.54 o 
  12   9   1        0.25        2.71     11.25 o 
 -12  10   1        0.06        2.71     11.63 o 
 -11  10   1        4.28        8.55     11.32 o 
 -10  10   1       73.51       65.40     15.87 o 
  -9  10   1        1.00        6.75      8.52 o 
  -8  10   1      213.48      246.64     26.47 o 
  -7  10   1       81.28       80.91     14.37 o 
  -6  10   1      164.62      207.96     23.45 o 
  -5  10   1      129.70      120.72     13.97 o 
  -4  10   1       29.17       55.59      8.99 o 
  -3  10   1      128.49      140.66     14.60 o 
  -2  10   1       49.39       49.45      8.34 o 
  -1  10   1        0.86        5.68      6.57 o 
   0  10   1       11.28       25.16      7.28 o 
   1  10   1       34.88       56.01     11.52 o 
   2  10   1       39.63       46.95      7.85 o 
   3  10   1       30.59       62.15      9.38 o 
   4  10   1       86.05       76.43     10.86 o 
   5  10   1      261.98      285.01     22.01 o 
   6  10   1       29.19       25.62     12.81 o 
   7  10   1        4.21       11.67     11.67 o 
   8  10   1       43.88       42.87     12.73 o 
   9  10   1        9.09       12.13     15.44 o 
  10  10   1        0.43       14.37     10.61 o 
  11  10   1       14.35       11.33     12.60 o 
 -10  11   1        6.76       26.53     11.94 o 
  -9  11   1       45.43       27.35     10.07 o 
  -8  11   1        0.10        5.57      8.49 o 
  -7  11   1       34.24       40.67     12.04 o 
  -6  11   1        1.28       13.90      8.38 o 
  -5  11   1        3.59       13.22      6.47 o 
  -4  11   1      108.35      106.53     13.04 o 
  -3  11   1      203.38      255.07     22.98 o 
  -2  11   1      103.47       91.96     15.85 o 
  -1  11   1      149.75      190.10     22.97 o 
   0  11   1      104.45      134.23     18.74 o 
   1  11   1       55.32       79.27     14.80 o 
   2  11   1        0.38       11.03      6.78 o 
   3  11   1       35.98       47.59      9.49 o 
   4  11   1       62.67       83.53     11.87 o 
   5  11   1       35.96       30.35      7.50 o 
   6  11   1       11.14       37.70      9.22 o 
   7  11   1       22.61       16.66      9.94 o 
   8  11   1        7.24       13.13     10.87 o 
   9  11   1        0.01       -3.02     15.36 o 
  10  11   1        5.53       29.78     11.46 o 
  -9  12   1        7.61       11.91     12.72 o 
  -8  12   1       15.22        8.08     10.69 o 
  -7  12   1        1.30       11.46      8.40 o 
  -6  12   1       42.72       33.56     10.42 o 
  -5  12   1        2.26       -1.73      7.32 o 
  -4  12   1       41.22       35.83     13.51 o 
  -3  12   1      160.21      105.11     16.63 o 
  -2  12   1       15.15       30.65     12.77 o 
  -1  12   1      118.26      119.55     18.42 o 
   0  12   1        3.11       12.21      8.77 o 
   1  12   1        1.45       23.57     10.66 o 
   2  12   1        1.52       24.55     10.11 o 
   3  12   1        6.86       24.84      8.43 o 
   4  12   1      151.61      143.16     17.90 o 
   5  12   1       33.71       58.50     11.09 o 
   6  12   1       27.41       51.33     13.49 o 
   7  12   1        0.64       21.16     10.29 o 
   8  12   1       15.72        8.08     11.53 o 
  -7  13   1        6.59      -10.75     10.75 o 
  -6  13   1        1.82        5.20     13.49 o 
  -5  13   1       10.11       -9.10      9.10 o 
  -4  13   1       19.12       15.94     11.31 o 
  -3  13   1       19.26       18.71      9.75 o 
  -2  13   1       86.60      101.60     17.21 o 
  -1  13   1        8.48        9.10      9.11 o 
   0  13   1       80.79       89.55     16.21 o 
   1  13   1       23.89       20.70     10.16 o 
   2  13   1       86.69       71.30     14.60 o 
   3  13   1      154.24      205.98     25.14 o 
   4  13   1        2.29        9.89     18.47 o 
   5  13   1       78.60       92.25     18.34 o 
   6  13   1        5.81        8.98     14.51 o 
   7  13   1       11.14       11.78     21.51 o 
  -4  14   1       37.27       58.82     14.71 o 
  -3  14   1       64.81       84.73     14.81 o 
  -2  14   1        2.54       17.52     12.39 o 
  -1  14   1       16.83       28.18     10.50 o 
   0  14   1        6.32        8.87     10.47 o 
   1  14   1       11.47        5.15      9.70 o 
   2  14   1        0.80       18.38     10.45 o 
   3  14   1       81.15       91.45     19.67 o 
   4  14   1      119.98      103.63     33.78 o 
 -16   0   2       11.03       -0.18     19.72 o 
 -15   0   2      196.65      226.87     52.84 o 
 -12   0   2      135.98      185.73     39.54 o 
 -11   0   2     2001.95     1874.67     97.64 o 
 -10   0   2      596.88      493.19     47.48 o 
  -9   0   2     3114.92     2979.29    285.64 o 
  -8   0   2     1843.42     2192.37     66.58 o 
  -7   0   2     3191.14     3228.46    169.48 o 
  -6   0   2     6458.05     7474.40    357.00 o 
  -5   0   2     3879.97     3559.53    170.87 o 
  -4   0   2     2611.08     3098.46     60.29 o 
  -3   0   2    30002.45    31973.49    217.14 o 
  -2   0   2     1942.24     1335.52     35.70 o 
  -1   0   2     3214.78     4307.02     42.53 o 
   0   0   2      103.67      107.23      5.17 o 
   1   0   2    35745.94    38684.03   1165.21 o 
   2   0   2      334.59      370.18     30.08 o 
   3   0   2    21895.45    22438.55   1251.72 o 
   4   0   2       93.61      206.01     18.70 o 
   5   0   2     1082.86     1009.94     57.34 o 
   6   0   2       27.87      106.06     15.81 o 
   7   0   2     1286.95     1350.86    106.52 o 
   8   0   2      122.27      189.29     34.58 o 
   9   0   2        1.90       19.40      7.89 o 
  10   0   2       25.72       16.99      8.27 o 
  11   0   2      103.58      113.26     30.88 o 
  12   0   2      146.33      113.35     32.22 o 
 -16   1   2        3.80       22.67     23.12 o 
 -15   1   2      110.80      117.27     40.07 o 
 -14   1   2       34.65       13.64     12.20 o 
 -13   1   2        1.18       18.97     12.45 o 
 -12   1   2     1341.21     1274.90     89.61 o 
 -11   1   2      169.28      179.18     26.57 o 
 -10   1   2       71.47       85.76     17.18 o 
  -9   1   2     1712.88     1526.68     47.88 o 
  -8   1   2        2.54       18.49      4.71 o 
  -7   1   2     4955.18     5015.88    130.66 o 
  -6   1   2       89.47       87.43      7.71 o 
  -5   1   2    13290.41    14942.54    490.38 o 
  -4   1   2      937.40     1008.14     23.69 o 
  -3   1   2    34864.70    37279.31   1346.64 o 
  -2   1   2     2790.86     1786.38     47.19 o 
  -1   1   2     2777.94     3703.12     27.31 o 
   0   1   2     2199.12     2861.18     55.09 o 
   1   1   2      622.10      774.71     22.68 o 
   2   1   2     2553.06     1521.99     29.02 o 
   3   1   2      526.39      602.47     23.00 o 
   4   1   2        8.65       73.92      8.29 o 
   5   1   2     2200.48     2127.07     47.02 o 
   6   1   2     1857.56     2088.74     47.33 o 
   7   1   2     3714.57     3556.42    138.09 o 
   8   1   2       66.65      101.60     12.39 o 
   9   1   2     2471.78     2296.40    121.55 o 
  10   1   2        8.61        2.11      6.89 o 
  11   1   2      374.85      415.38     37.67 o 
  12   1   2      187.39      202.77     47.12 o 
  13   1   2      167.06      169.08     29.90 o 
  14   1   2       45.06       39.27     22.67 o 
  15   1   2       31.70       35.34     22.85 o 
 -16   2   2       41.03       39.00     23.20 o 
 -15   2   2      232.08      266.79     75.10 o 
 -14   2   2       20.82       11.36     12.05 o 
 -13   2   2      510.58      496.83     45.97 o 
 -12   2   2      325.17      352.38     42.31 o 
 -11   2   2     1352.10     1442.98    121.82 o 
 -10   2   2      391.89      362.46     24.72 o 
  -9   2   2     1823.49     1887.22     87.00 o 
  -8   2   2     1060.97     1145.85     29.52 o 
  -7   2   2      626.58      647.42     19.74 o 
  -6   2   2     4986.69     5672.66    158.55 o 
  -5   2   2      312.49      365.56     17.44 o 
  -4   2   2      535.18      273.22      9.31 o 
  -3   2   2     1586.95     1883.36     43.26 o 
  -2   2   2     4853.92     3786.14     71.02 o 
  -1   2   2     7455.69     8840.84     39.77 o 
   0   2   2      200.99      176.92      5.62 o 
   1   2   2    74318.99    73825.43   1292.91 o 
   2   2   2       57.51       96.50      5.60 o 
   3   2   2     2549.79     3001.15     72.03 o 
   4   2   2     2515.86     2860.40     57.76 o 
   5   2   2        5.60        7.28      3.22 o 
   6   2   2     2734.62     3103.90    103.28 o 
   7   2   2      825.54      824.63     30.99 o 
   8   2   2      983.72     1037.81     53.13 o 
   9   2   2        2.23       -2.89      4.89 o 
  10   2   2       73.62       59.62     12.09 o 
  11   2   2        5.25        8.23      7.77 o 
  12   2   2       64.25       59.80     18.31 o 
  13   2   2      163.23      182.76     31.94 o 
  14   2   2       33.56       19.60     25.57 o 
 -16   3   2       25.98       31.58     15.06 o 
 -15   3   2       46.38       45.01     18.21 o 
 -14   3   2      118.44       97.14     24.13 o 
 -13   3   2        0.81       10.97      9.64 o 
 -12   3   2     1018.68      975.77     59.04 o 
 -11   3   2      186.07      175.02     28.25 o 
 -10   3   2      607.95      520.24     29.90 o 
  -9   3   2      135.24      158.27     19.67 o 
  -8   3   2      117.38      117.86     12.36 o 
  -7   3   2     5763.72     6309.52    165.39 o 
  -6   3   2       43.90       44.41      5.50 o 
  -5   3   2     4704.16     5456.29     67.51 o 
  -4   3   2      245.97      238.71     11.72 o 
  -3   3   2      254.77      485.89     13.78 o 
  -2   3   2      873.28      434.55     11.62 o 
  -1   3   2     2104.09     2456.31     23.82 o 
   0   3   2    45824.23    48506.31    772.98 o 
   1   3   2     6310.55     5451.58    105.85 o 
   2   3   2     6564.81     7667.25     77.86 o 
   3   3   2       54.49       63.99      5.97 o 
   4   3   2       45.16      121.23      8.76 o 
   5   3   2     4579.96     4295.89     82.34 o 
   6   3   2      621.67      652.68     20.56 o 
   7   3   2     4357.61     4208.25     89.66 o 
   8   3   2        0.44       17.08      5.16 o 
   9   3   2     1271.74     1222.46     39.10 o 
  10   3   2       61.71      107.52     17.46 o 
  11   3   2       39.28       49.44     12.78 o 
  12   3   2      124.44      137.80     26.95 o 
  13   3   2       32.07       68.42     19.51 o 
  14   3   2       85.61       96.48     32.84 o 
  15   3   2       37.79      125.48     36.68 o 
 -16   4   2       67.95       60.74     22.84 o 
 -15   4   2      105.16      111.46     27.02 o 
 -14   4   2        1.37       -1.39     11.51 o 
 -13   4   2      317.01      320.40     44.30 o 
 -12   4   2       25.96       48.44     16.52 o 
 -11   4   2      598.24      505.15     51.69 o 
 -10   4   2      148.05      158.68     20.90 o 
  -9   4   2      131.91      177.20     21.42 o 
  -8   4   2     1624.31     1580.89     51.19 o 
  -7   4   2      357.67      398.42     18.59 o 
  -6   4   2     8298.18     7977.54    179.24 o 
  -5   4   2      898.00      896.63     35.33 o 
  -4   4   2     1820.24     1846.68     48.99 o 
  -3   4   2      600.53      783.20     18.08 o 
  -2   4   2     2321.13     2543.55     26.32 o 
  -1   4   2     1386.62     1714.07     31.29 o 
   0   4   2        4.57        8.97      2.18 o 
   1   4   2    17737.04    18501.43    322.24 o 
   2   4   2      514.05      396.01     11.01 o 
   3   4   2     1703.94     1959.70     36.33 o 
   4   4   2     2477.75     2648.13     35.87 o 
   5   4   2      533.44      525.97     17.63 o 
   6   4   2     2333.06     2312.47     62.67 o 
   7   4   2      447.81      414.65     22.29 o 
   8   4   2     1560.90     1550.26     43.43 o 
   9   4   2        1.85        7.80      7.05 o 
  10   4   2      123.06      110.87     17.91 o 
  11   4   2        1.10       13.55      8.40 o 
  12   4   2        1.44       -0.35     11.17 o 
  13   4   2      361.79      391.71     72.38 o 
  14   4   2       31.62       71.22     31.06 o 
 -15   5   2        7.33       11.48     13.78 o 
 -14   5   2      112.79      104.59     27.04 o 
 -13   5   2       10.55       22.79     21.42 o 
 -12   5   2      658.69      544.94     46.27 o 
 -11   5   2      178.67      187.05     24.03 o 
 -10   5   2      520.96      431.98     32.29 o 
  -9   5   2       31.02       51.71     12.21 o 
  -8   5   2        6.47       16.04      7.04 o 
  -7   5   2     1840.63     1883.23     43.03 o 
  -6   5   2      974.53      812.56     27.33 o 
  -5   5   2     1379.99     1620.32     45.46 o 
  -4   5   2      319.82      314.64     13.08 o 
  -3   5   2     1093.51     1467.35     27.28 o 
  -2   5   2     4182.69     4221.24     40.03 o 
  -1   5   2     1680.95     2115.40     27.96 o 
   0   5   2     7801.39     7768.96     52.75 o 
   1   5   2      172.97      127.72      7.51 o 
   2   5   2     4302.66     4221.69     41.35 o 
   3   5   2     1523.17     1456.49     37.33 o 
   4   5   2     1588.76     1720.93     32.36 o 
   5   5   2      392.03      388.16     19.99 o 
   6   5   2     1171.37     1197.36     47.28 o 
   7   5   2      424.57      374.49     21.96 o 
   8   5   2      246.02      219.52     20.54 o 
   9   5   2      202.27      198.61     24.29 o 
  10   5   2       65.97       76.27     20.75 o 
  11   5   2       11.88       29.73     12.51 o 
  12   5   2      250.09      272.27     39.39 o 
  13   5   2        5.58        1.25     18.56 o 
  14   5   2      162.73      211.25     49.89 o 
 -15   6   2       26.25       17.81     14.46 o 
 -14   6   2        0.11        4.42     12.55 o 
 -13   6   2       35.54       32.10     16.73 o 
 -12   6   2       13.16       13.00     13.14 o 
 -11   6   2       55.13       75.80     15.68 o 
 -10   6   2      270.54      227.79     27.50 o 
  -9   6   2       57.64       58.06     13.75 o 
  -8   6   2     1218.37     1253.72     60.39 o 
  -7   6   2        0.89        3.04      7.03 o 
  -6   6   2     1794.32     1816.19     44.15 o 
  -5   6   2      181.61      218.67     14.13 o 
  -4   6   2     3606.60     3289.86     58.93 o 
  -3   6   2      153.20      202.13     12.27 o 
  -2   6   2     1299.40      992.80     20.33 o 
  -1   6   2     1313.38     1527.11     24.02 o 
   0   6   2      703.30      518.73     13.93 o 
   1   6   2      687.96      986.31     19.01 o 
   2   6   2     5825.73     5514.85     60.45 o 
   3   6   2      107.73      215.75     11.04 o 
   4   6   2      447.08      508.79     19.46 o 
   5   6   2      326.41      335.94     17.31 o 
   6   6   2      736.37      798.67     31.11 o 
   7   6   2      208.88      187.11     19.28 o 
   8   6   2      871.38      804.60     43.70 o 
   9   6   2       10.63        7.15     10.35 o 
  10   6   2      341.90      365.17     34.82 o 
  11   6   2        1.03       28.71     13.18 o 
  12   6   2      157.74      160.33     30.02 o 
  13   6   2      243.87      236.15     58.64 o 
  14   6   2       31.99      -11.16     18.12 o 
 -14   7   2       46.14       29.83     14.86 o 
 -13   7   2        1.29       12.67     15.80 o 
 -12   7   2      289.53      303.12     34.31 o 
 -11   7   2       87.97       81.01     17.42 o 
 -10   7   2      356.14      394.15     36.48 o 
  -9   7   2       38.52       30.99     10.91 o 
  -8   7   2       16.13       31.50     10.31 o 
  -7   7   2      130.29      126.48     19.46 o 
  -6   7   2      112.81      111.30     13.76 o 
  -5   7   2      142.52      198.57     13.79 o 
  -4   7   2        0.70        8.19      3.88 o 
  -3   7   2      864.06     1026.34     26.75 o 
  -2   7   2     1148.19     1199.67     26.03 o 
  -1   7   2      390.81      534.53     15.32 o 
   0   7   2     3751.95     3790.93     41.07 o 
   1   7   2       40.13       77.87      7.21 o 
   2   7   2     2395.82     2495.93     42.99 o 
   3   7   2      249.06      262.20     17.36 o 
   4   7   2     1006.29     1048.86     34.04 o 
   5   7   2      465.37      390.43     19.62 o 
   6   7   2      887.70      825.80     30.32 o 
   7   7   2      355.62      304.50     22.85 o 
   8   7   2        4.93        0.84      7.28 o 
   9   7   2      289.74      254.37     28.96 o 
  10   7   2       79.55       75.65     23.16 o 
  11   7   2       73.10       65.30     22.21 o 
  12   7   2      164.14      140.98     42.04 o 
  13   7   2       31.88       50.77     19.42 o 
 -14   8   2        0.14        6.16     21.42 o 
 -13   8   2       30.33       29.01     13.88 o 
 -12   8   2        1.47        8.27      9.57 o 
 -11   8   2       72.14       61.21     15.66 o 
 -10   8   2       67.36       64.96     14.19 o 
  -9   8   2       73.07       74.13     16.83 o 
  -8   8   2      642.04      611.14     37.33 o 
  -7   8   2       56.60       59.97     14.39 o 
  -6   8   2     1036.53     1047.27     46.68 o 
  -5   8   2        0.31       -0.79      5.44 o 
  -4   8   2     2841.07     3112.58     59.86 o 
  -3   8   2        6.90       10.33      3.85 o 
  -2   8   2     1735.97     1770.00     33.89 o 
  -1   8   2       79.06      105.11     10.17 o 
   0   8   2      395.28      382.37     14.20 o 
   1   8   2      318.78      319.55     16.56 o 
   2   8   2       19.19       11.71      4.67 o 
   3   8   2      444.19      405.26     19.17 o 
   4   8   2      574.55      555.94     22.76 o 
   5   8   2      453.32      443.96     21.32 o 
   6   8   2     1164.92     1055.73     35.86 o 
   7   8   2       27.14       24.24      7.92 o 
   8   8   2     1119.18     1022.73     44.49 o 
   9   8   2      119.03      106.26     26.66 o 
  10   8   2      208.47      163.15     25.19 o 
  11   8   2       19.48       27.00     11.19 o 
  12   8   2      133.41      123.48     22.81 o 
 -13   9   2        4.51       19.31     17.81 o 
 -12   9   2      189.94      208.95     29.85 o 
 -11   9   2        3.90       -1.58      9.12 o 
 -10   9   2      185.31      177.25     25.33 o 
  -9   9   2       15.72       15.86     10.47 o 
  -8   9   2      106.44      115.80     20.34 o 
  -7   9   2      335.07      390.38     36.68 o 
  -6   9   2        0.37        5.49      8.26 o 
  -5   9   2      418.56      445.08     21.92 o 
  -4   9   2      142.57      138.86     13.88 o 
  -3   9   2      557.14      541.89     22.15 o 
  -2   9   2       24.69       46.77      7.06 o 
  -1   9   2      261.64      264.90     15.56 o 
   0   9   2     1348.34     1429.62     39.84 o 
   1   9   2       12.87       13.49      5.29 o 
   2   9   2     1134.46     1165.49     38.05 o 
   3   9   2       27.17       22.69      6.62 o 
   4   9   2      478.30      495.49     22.39 o 
   5   9   2       88.90       60.35     10.09 o 
   6   9   2      118.34      110.91     13.48 o 
   7   9   2      295.22      298.11     28.07 o 
   8   9   2       32.74       39.80     11.96 o 
   9   9   2      222.95      214.52     28.92 o 
  10   9   2        6.72       15.87     10.79 o 
  11   9   2       21.95       -3.80     11.03 o 
  12   9   2      102.99       87.22     20.00 o 
 -12  10   2       34.35       45.89     15.57 o 
 -11  10   2       54.87       44.28     14.39 o 
 -10  10   2       31.57       19.28     10.94 o 
  -9  10   2      151.28      152.96     24.81 o 
  -8  10   2      221.84      239.48     26.10 o 
  -7  10   2        1.52        0.45      6.93 o 
  -6  10   2      464.37      468.77     30.99 o 
  -5  10   2       43.69       54.53      9.01 o 
  -4  10   2      967.47      902.14     30.92 o 
  -3  10   2       90.80       86.78     10.56 o 
  -2  10   2       81.29       69.82     12.91 o 
  -1  10   2       94.33       81.16     11.84 o 
   0  10   2      106.03      114.38     14.54 o 
   1  10   2      304.22      257.49     22.35 o 
   2  10   2        4.42       27.72      6.98 o 
   3  10   2       72.51       76.00     11.05 o 
   4  10   2       23.63       22.43      6.33 o 
   5  10   2       20.35       25.74      7.51 o 
   6  10   2      112.50      110.13     15.15 o 
   7  10   2       50.98       68.58     17.64 o 
   8  10   2      137.09      124.64     21.62 o 
   9  10   2        0.80       25.96      9.96 o 
  10  10   2       50.85       46.66     13.58 o 
  11  10   2       13.06       21.72     12.92 o 
 -11  11   2       19.80       35.60     11.31 o 
 -10  11   2       43.75       30.41     11.53 o 
  -9  11   2       52.84       42.03     10.44 o 
  -8  11   2       64.98       52.45     10.65 o 
  -7  11   2      125.69       93.06     15.13 o 
  -6  11   2       11.13       15.83      8.37 o 
  -5  11   2      343.57      301.99     25.37 o 
  -4  11   2      174.51      179.65     17.49 o 
  -3  11   2      139.05      112.63     17.93 o 
  -2  11   2       91.90       86.14     15.38 o 
  -1  11   2        2.23        7.00      7.24 o 
   0  11   2      475.96      419.40     31.53 o 
   1  11   2        6.24        3.49      5.92 o 
   2  11   2      276.33      272.54     24.20 o 
   3  11   2      144.31      175.21     19.27 o 
   4  11   2       20.21       25.14      7.39 o 
   5  11   2       51.51       44.38      9.52 o 
   6  11   2        9.95        7.41      8.57 o 
   7  11   2        3.12       11.46      9.18 o 
   8  11   2       17.17       24.30     10.59 o 
   9  11   2       64.51       57.43     20.10 o 
  10  11   2        0.32       19.20     18.16 o 
  -9  12   2       70.21       87.09     14.73 o 
  -8  12   2      112.64      115.13     15.85 o 
  -7  12   2        6.16        5.86      8.36 o 
  -6  12   2       71.25       76.52     14.42 o 
  -5  12   2       39.39       51.15     13.54 o 
  -4  12   2      247.23      253.28     27.60 o 
  -3  12   2      243.72      283.06     29.19 o 
  -2  12   2        8.02       16.15      8.65 o 
  -1  12   2      155.42      177.41     22.51 o 
   0  12   2        3.63       11.38      8.72 o 
   1  12   2      295.02      314.22     30.58 o 
   2  12   2       65.72       72.95     12.26 o 
   3  12   2      208.62      243.31     23.49 o 
   4  12   2      227.28      239.84     27.24 o 
   5  12   2       48.72       62.74     13.40 o 
   6  12   2       12.02       24.78     11.08 o 
   7  12   2        5.07       19.89     16.01 o 
   8  12   2       27.46       22.13     12.09 o 
  -7  13   2       85.31       70.10     21.91 o 
  -6  13   2        0.89       -1.33     12.45 o 
  -5  13   2       61.80       67.79     16.73 o 
  -4  13   2       53.81       50.36     20.87 o 
  -3  13   2       51.57       72.91     14.90 o 
  -2  13   2       76.39       93.13     16.00 o 
  -1  13   2        4.37       10.55      8.97 o 
   0  13   2      125.23      118.21     18.54 o 
   1  13   2        3.30       15.39      8.94 o 
   2  13   2      159.80      166.45     26.19 o 
   3  13   2      144.41      161.76     24.90 o 
   4  13   2       71.62       41.24     21.06 o 
   5  13   2       55.92       43.52     11.56 o 
   6  13   2       15.45        4.54     17.27 o 
  -4  14   2        8.31       -0.55     11.14 o 
  -3  14   2       27.24       22.29     12.06 o 
  -2  14   2        0.86       14.33      9.84 o 
  -1  14   2       63.54       84.96     17.74 o 
   0  14   2        2.40       14.64     13.17 o 
   1  14   2       83.62       92.99     20.59 o 
   2  14   2        1.28       13.25     10.60 o 
   3  14   2       93.08       73.66     17.00 o 
 -16   1   3        2.60       20.08     17.58 o 
 -15   1   3        0.02       11.78     16.42 o 
 -14   1   3        0.12        2.40     10.67 o 
 -13   1   3       17.11       26.98     11.49 o 
 -12   1   3       40.13       66.63     24.77 o 
 -11   1   3      536.55      541.74     31.01 o 
 -10   1   3        4.26       22.65      9.97 o 
  -9   1   3        0.14        6.05      4.75 o 
  -8   1   3        1.19        8.21      3.48 o 
  -7   1   3      242.20      201.99      9.93 o 
  -6   1   3      360.15      339.80     10.45 o 
  -5   1   3      749.48      742.57     35.09 o 
  -4   1   3     3219.08     3092.67     76.63 o 
  -3   1   3     1983.32     1810.86     51.23 o 
  -2   1   3     3600.57     3399.32     34.85 o 
  -1   1   3    20111.61    17528.85    391.04 o 
   0   1   3      394.53      315.03      7.16 o 
   1   1   3     2652.96     2529.88     52.35 o 
   2   1   3      720.37      709.31     15.96 o 
   3   1   3       41.54       29.17      5.38 o 
   4   1   3      155.67      164.36     11.94 o 
   5   1   3      240.13      217.13     13.89 o 
   6   1   3      560.53      455.43     19.90 o 
   7   1   3        3.39        2.15      3.74 o 
   8   1   3       64.34       48.32      9.34 o 
   9   1   3        1.24        8.35      5.16 o 
  10   1   3        1.95       15.68      7.00 o 
  11   1   3       12.59       16.65     11.56 o 
  12   1   3        0.58       13.21     16.33 o 
  13   1   3        0.16       18.40     12.22 o 
 -16   2   3        3.06       -5.80     17.40 o 
 -15   2   3       55.21       68.94     53.42 o 
 -14   2   3        2.27       19.93     13.47 o 
 -13   2   3        5.38       17.15     10.51 o 
 -12   2   3      464.41      462.83     94.92 o 
 -11   2   3       99.43       89.54     27.27 o 
 -10   2   3      811.77      680.29     43.55 o 
  -9   2   3      226.34      222.03     15.18 o 
  -8   2   3      578.30      525.11     20.85 o 
  -7   2   3       53.93       58.30      6.01 o 
  -6   2   3        5.66       19.35      3.24 o 
  -5   2   3     1919.39     1905.99     46.85 o 
  -4   2   3       30.72       42.23      4.88 o 
  -3   2   3      142.92      164.43      5.98 o 
  -2   2   3       31.78       31.39      3.27 o 
  -1   2   3    17223.66    16182.97    235.09 o 
   0   2   3    29449.00    27600.38    723.32 o 
   1   2   3     9067.52     8576.91    116.53 o 
   2   2   3       71.42       77.98      5.35 o 
   3   2   3      602.82      577.17     15.76 o 
   4   2   3     3750.35     3352.51     65.72 o 
   5   2   3       34.79       49.62      7.05 o 
   6   2   3      536.13      509.07     22.37 o 
   7   2   3       52.55       80.44     10.24 o 
   8   2   3      218.20      245.75     16.71 o 
   9   2   3       13.85       15.92      5.66 o 
  10   2   3      266.73      332.85     30.30 o 
  11   2   3      204.41      219.69     24.98 o 
  12   2   3        0.50        0.78      9.90 o 
  13   2   3       23.41       37.16     23.83 o 
  14   2   3        0.53       14.82     24.19 o 
 -16   3   3        7.12       13.01     13.10 o 
 -15   3   3        4.10       23.62     14.98 o 
 -14   3   3        4.88       14.85     13.25 o 
 -13   3   3       37.64       29.80     19.55 o 
 -12   3   3      222.30      308.37     40.84 o 
 -11   3   3       74.32       77.12     18.81 o 
 -10   3   3      446.39      429.37     27.92 o 
  -9   3   3     1096.57      957.73     48.63 o 
  -8   3   3      134.83      123.88     12.50 o 
  -7   3   3      381.13      357.48     19.75 o 
  -6   3   3      597.81      582.07     20.29 o 
  -5   3   3        5.84       19.57      3.52 o 
  -4   3   3      565.08      522.62     12.05 o 
  -3   3   3      223.75      203.96      7.24 o 
  -2   3   3     2327.44     2048.70     27.12 o 
  -1   3   3       25.71       47.86      4.44 o 
   0   3   3     7203.75     7499.24    142.28 o 
   1   3   3      484.70      588.94     16.08 o 
   2   3   3      557.13      345.25     10.41 o 
   3   3   3     1062.25     1330.34     21.88 o 
   4   3   3      129.59      108.04      9.61 o 
   5   3   3        8.16        7.43      3.26 o 
   6   3   3      194.18      175.50     13.57 o 
   7   3   3      318.59      386.56     17.98 o 
   8   3   3      163.11      183.02     15.80 o 
   9   3   3      179.00      226.98     23.74 o 
  10   3   3        1.08        9.68      7.02 o 
  11   3   3       12.66       11.15      7.57 o 
  12   3   3        0.35        4.08     19.23 o 
  13   3   3        1.04      -18.47     18.47 o 
  14   3   3        0.25        0.27     20.62 o 
 -16   4   3        0.04       -2.95     12.64 o 
 -15   4   3       14.88       38.96     17.85 o 
 -14   4   3       14.54       13.95     10.98 o 
 -13   4   3       11.54       41.78     16.47 o 
 -12   4   3      101.79      130.19     27.21 o 
 -11   4   3       49.50       40.49     17.09 o 
 -10   4   3       75.95      126.37     17.96 o 
  -9   4   3        0.48        5.49      6.18 o 
  -8   4   3      799.19      806.01     45.48 o 
  -7   4   3     1096.87     1154.96     59.33 o 
  -6   4   3      836.56      817.39     48.29 o 
  -5   4   3     1009.59      904.99     34.89 o 
  -4   4   3       39.70       32.16      5.26 o 
  -3   4   3     1624.73     1385.26     27.35 o 
  -2   4   3      284.12      179.49      7.75 o 
  -1   4   3     2603.92     2158.23     36.39 o 
   0   4   3     1080.78     1082.19     27.33 o 
   1   4   3       39.36       14.04      2.72 o 
   2   4   3      582.11      359.88     11.66 o 
   3   4   3     4279.49     4039.79     60.79 o 
   4   4   3     1204.90     1034.14     21.58 o 
   5   4   3     1146.43     1109.56     32.98 o 
   6   4   3       24.20       19.18      4.91 o 
   7   4   3       13.35       21.83      6.46 o 
   8   4   3       23.92       55.15     12.19 o 
   9   4   3        5.69        8.89      8.17 o 
  10   4   3        0.62       14.56     11.19 o 
  11   4   3      202.95      260.01     29.61 o 
  12   4   3       12.98       26.33     13.87 o 
  13   4   3       25.57       62.92     28.47 o 
  14   4   3        4.15       52.84     29.10 o 
 -15   5   3        1.66       18.77     18.65 o 
 -14   5   3       22.78       32.27     15.53 o 
 -13   5   3        6.07       16.05     12.75 o 
 -12   5   3        0.12       19.40     11.62 o 
 -11   5   3        8.64       14.18      8.77 o 
 -10   5   3       40.48       74.80     14.36 o 
  -9   5   3      753.12      630.58     40.91 o 
  -8   5   3      166.11      144.48     19.16 o 
  -7   5   3      221.99      255.79     24.59 o 
  -6   5   3       31.86       45.77      7.96 o 
  -5   5   3       74.85       77.83      8.94 o 
  -4   5   3     1774.15     1796.98     33.83 o 
  -3   5   3      187.43      156.15      8.92 o 
  -2   5   3     1098.82     1026.37     19.64 o 
  -1   5   3      577.91      441.56     13.33 o 
   0   5   3      895.08      726.86     15.66 o 
   1   5   3      227.83      216.21     10.51 o 
   2   5   3     5211.45     4822.01     63.70 o 
   3   5   3      190.27      234.93     11.37 o 
   4   5   3     1375.50     1183.64     23.97 o 
   5   5   3      222.60      211.98     15.95 o 
   6   5   3      121.75      119.66     15.03 o 
   7   5   3      277.34      299.26     21.82 o 
   8   5   3        4.84       11.78      6.39 o 
   9   5   3      314.77      304.24     30.01 o 
  10   5   3        0.13       13.47      8.28 o 
  11   5   3       58.88       69.59     20.17 o 
  12   5   3        1.64        8.43     12.69 o 
  13   5   3       26.84       75.50     30.61 o 
  14   5   3        0.73       12.41     22.22 o 
 -15   6   3        3.59        0.71     19.77 o 
 -14   6   3        5.33        4.63     15.93 o 
 -13   6   3       11.07       17.14     14.09 o 
 -12   6   3       12.86       22.80     14.84 o 
 -11   6   3       56.94       78.97     15.54 o 
 -10   6   3       12.14       21.23      9.19 o 
  -9   6   3       67.75       70.72     15.70 o 
  -8   6   3       14.94        7.12      6.33 o 
  -7   6   3      159.36      174.25     21.66 o 
  -6   6   3       43.32       58.22      9.35 o 
  -5   6   3      516.58      469.38     19.12 o 
  -4   6   3      236.17      195.60     12.94 o 
  -3   6   3      121.31       95.24      6.93 o 
  -2   6   3     1304.70     1300.76     23.97 o 
  -1   6   3      115.57       89.76      7.26 o 
   0   6   3      390.17      470.89     14.41 o 
   1   6   3     2373.02     2311.70     46.25 o 
   2   6   3      659.47      677.82     18.50 o 
   3   6   3        0.98        6.92      3.22 o 
   4   6   3        5.95        5.95      4.06 o 
   5   6   3      129.87      138.30     13.29 o 
   6   6   3        4.60       19.74      6.71 o 
   7   6   3       10.81       23.42      7.18 o 
   8   6   3       66.63       72.61     11.48 o 
   9   6   3        1.36       -4.90     10.84 o 
  10   6   3        0.26      -12.00     12.00 o 
  11   6   3        6.36       21.93     12.59 o 
  12   6   3       58.70       72.91     15.82 o 
  13   6   3       10.53       -7.68     11.74 o 
 -14   7   3        3.53       15.34     12.71 o 
 -13   7   3        4.44       18.01     11.16 o 
 -12   7   3        7.70       14.28     13.97 o 
 -11   7   3        2.35       -5.38      8.10 o 
 -10   7   3       50.47       43.54     12.37 o 
  -9   7   3      187.26      203.28     25.94 o 
  -8   7   3      789.72      675.61     44.77 o 
  -7   7   3      212.22      244.22     27.18 o 
  -6   7   3      424.97      298.81     22.75 o 
  -5   7   3        1.59       11.62      4.50 o 
  -4   7   3     1916.48     1721.85     35.49 o 
  -3   7   3      765.36      750.54     23.09 o 
  -2   7   3        1.04       17.66      3.95 o 
  -1   7   3       61.55       50.46      6.14 o 
   0   7   3       19.57        3.93      2.90 o 
   1   7   3       80.87       49.48      6.82 o 
   2   7   3     1197.83     1103.98     30.75 o 
   3   7   3       35.84       51.96      8.36 o 
   4   7   3      115.28       85.61     10.51 o 
   5   7   3        4.99       15.16      5.38 o 
   6   7   3       36.78       24.83      7.39 o 
   7   7   3        0.15       14.47      6.64 o 
   8   7   3        7.06       16.30      9.15 o 
   9   7   3        2.56        7.97      8.18 o 
  10   7   3       10.63       10.73     15.11 o 
  11   7   3       35.00       49.74     14.42 o 
  12   7   3        0.27       14.47     10.38 o 
  13   7   3      113.32      161.24     30.45 o 
 -14   8   3        6.42       11.41     20.97 o 
 -13   8   3        0.46        4.08     18.88 o 
 -12   8   3       17.06       26.87     12.88 o 
 -11   8   3        2.03        5.73      9.32 o 
 -10   8   3       12.52       11.38     10.89 o 
  -9   8   3       48.98       56.53     13.97 o 
  -8   8   3       99.61      151.94     22.10 o 
  -7   8   3      322.50      359.45     33.38 o 
  -6   8   3        2.14       18.36      8.04 o 
  -5   8   3      234.08      291.68     17.92 o 
  -4   8   3      526.44      444.48     19.00 o 
  -3   8   3        6.98       24.68      4.89 o 
  -2   8   3       90.40       84.62      8.90 o 
  -1   8   3       21.00       52.82      6.82 o 
   0   8   3        3.11       14.84      4.08 o 
   1   8   3       16.78       44.28      7.62 o 
   2   8   3        1.12       11.59      4.88 o 
   3   8   3       12.86       16.09      5.58 o 
   4   8   3      557.48      559.69     23.14 o 
   5   8   3       16.58       20.08      6.92 o 
   6   8   3       42.19       53.96     10.55 o 
   7   8   3       47.15       43.25     10.59 o 
   8   8   3       14.14       31.15     11.60 o 
   9   8   3       12.67       12.10      9.97 o 
  10   8   3        8.91        7.55      9.73 o 
  11   8   3       20.94       26.36     11.45 o 
  12   8   3       90.12       99.04     17.85 o 
 -13   9   3       54.28       80.26     19.76 o 
 -12   9   3       18.40       27.57     13.30 o 
 -11   9   3       49.06       60.07     14.24 o 
 -10   9   3       39.76       46.94     13.76 o 
  -9   9   3       84.21      111.54     19.89 o 
  -8   9   3      156.26      161.30     24.09 o 
  -7   9   3        1.96       16.35      8.36 o 
  -6   9   3       43.79       33.78     11.54 o 
  -5   9   3       21.60       24.07      7.13 o 
  -4   9   3       24.16       34.73      7.20 o 
  -3   9   3      104.88      119.73     11.33 o 
  -2   9   3      627.71      592.96     20.53 o 
  -1   9   3       55.32       77.51      9.92 o 
   0   9   3      152.55      166.79     17.12 o 
   1   9   3      138.98      164.22     15.04 o 
   2   9   3      145.10      153.13     14.67 o 
   3   9   3       48.18       47.50      8.28 o 
   4   9   3      485.86      481.63     22.95 o 
   5   9   3      108.93      128.96     14.54 o 
   6   9   3      161.48      185.66     19.59 o 
   7   9   3        2.39       11.54      9.00 o 
   8   9   3       23.96       46.85     13.08 o 
   9   9   3       10.65       -0.46      8.95 o 
  10   9   3        1.39       -9.05      9.54 o 
  11   9   3       37.65       43.16     13.38 o 
 -12  10   3       45.21       43.32     14.75 o 
 -11  10   3       10.65       15.06     10.41 o 
 -10  10   3       29.16       45.73     13.62 o 
  -9  10   3       46.47       42.33     13.15 o 
  -8  10   3       19.36       25.97     11.89 o 
  -7  10   3       95.42      134.14     20.75 o 
  -6  10   3        8.28       33.46      8.76 o 
  -5  10   3       11.49       27.26      7.94 o 
  -4  10   3       51.57       59.67      8.88 o 
  -3  10   3       18.32       16.41      6.57 o 
  -2  10   3       22.97       38.04      7.40 o 
  -1  10   3        0.67       17.56      6.29 o 
   0  10   3       87.08      107.51     14.03 o 
   1  10   3        3.44        0.79      5.45 o 
   2  10   3       36.37       29.17      8.38 o 
   3  10   3      334.16      323.92     23.00 o 
   4  10   3      106.63      169.48     17.04 o 
   5  10   3      459.06      447.18     29.50 o 
   6  10   3       16.97        9.23      7.39 o 
   7  10   3       39.90       23.91     10.56 o 
   8  10   3        8.71       10.65     10.87 o 
   9  10   3       47.12       45.34     19.82 o 
  10  10   3       28.60       36.74     14.03 o 
 -11  11   3       28.52       35.82     10.17 o 
 -10  11   3       44.84       36.26     11.17 o 
  -9  11   3       31.55       36.97     11.26 o 
  -8  11   3       47.31       57.33     13.27 o 
  -7  11   3        0.00       10.79      8.96 o 
  -6  11   3       42.40       37.42      8.93 o 
  -5  11   3       28.89       51.25     10.01 o 
  -4  11   3        1.59       24.76      7.84 o 
  -3  11   3        1.86        1.84      6.93 o 
  -2  11   3       70.85      100.01     16.46 o 
  -1  11   3       34.92       30.36     11.16 o 
   0  11   3       96.14      140.97     16.60 o 
   1  11   3       63.92       56.58     10.42 o 
   2  11   3      105.40      149.50     18.13 o 
   3  11   3      261.65      295.83     29.47 o 
   4  11   3      318.95      352.89     28.31 o 
   5  11   3        4.86       29.01     10.10 o 
   6  11   3       21.59       26.35      9.17 o 
   7  11   3       41.46       55.48     13.07 o 
   8  11   3       20.55       22.44     11.80 o 
   9  11   3        1.71        7.46     11.78 o 
  -9  12   3       44.89       34.73     11.88 o 
  -8  12   3        8.44       14.74      8.74 o 
  -7  12   3       31.99       25.87     10.06 o 
  -6  12   3        1.44       12.38      9.26 o 
  -5  12   3       80.89       60.35     13.99 o 
  -4  12   3       24.78       36.48     12.17 o 
  -3  12   3       46.76       62.10     13.20 o 
  -2  12   3       52.18       42.72     10.60 o 
  -1  12   3        6.16       23.26      9.19 o 
   0  12   3       28.52       39.95     11.02 o 
   1  12   3       14.34       32.50      9.75 o 
   2  12   3        9.99       16.43      8.66 o 
   3  12   3        1.05       19.07      8.98 o 
   4  12   3       18.80       25.65     11.05 o 
   5  12   3       40.95       42.29     12.13 o 
   6  12   3        0.63        6.20      8.55 o 
   7  12   3        7.21       -5.05     10.44 o 
   8  12   3        0.96        4.14     11.54 o 
  -7  13   3        4.23       18.85     15.52 o 
  -6  13   3       51.42       49.87     15.83 o 
  -5  13   3        0.49       23.81     10.85 o 
  -4  13   3       23.12       18.22     10.03 o 
  -3  13   3       34.78       37.87     11.50 o 
  -2  13   3        8.86       31.25     10.34 o 
  -1  13   3       70.16       90.53     14.70 o 
   0  13   3       42.06       41.60     15.97 o 
   1  13   3        0.50       23.41     13.47 o 
   2  13   3        2.86       22.29     10.70 o 
   3  13   3       22.19       26.30     17.04 o 
   4  13   3       28.25       48.05     11.52 o 
   5  13   3        2.45       13.16     10.40 o 
   6  13   3       26.14       14.45     13.21 o 
  -4  14   3        4.14        3.35     11.07 o 
  -3  14   3        5.87        9.95     11.14 o 
  -2  14   3       30.91       35.18     11.33 o 
  -1  14   3        0.32        8.47     11.33 o 
   0  14   3       30.40       12.83     11.85 o 
   1  14   3        0.15        8.08     10.45 o 
   2  14   3        3.01        1.02     10.75 o 
   3  14   3        4.01       20.65     12.19 o 
 -17   0   4       31.87        4.91     17.31 o 
 -16   0   4        0.52       30.43     22.22 o 
 -15   0   4       26.47       14.37     17.40 o 
 -13   0   4       20.33       28.29     18.30 o 
 -12   0   4     2608.53     2713.25    121.56 o 
 -11   0   4     1803.67     1832.28     94.51 o 
 -10   0   4      691.12      717.20     55.96 o 
  -9   0   4      127.40      198.13     34.36 o 
  -8   0   4     9056.08     8791.09    315.76 o 
  -7   0   4     4442.58     5152.35    177.74 o 
  -6   0   4     9872.69     9925.17    114.68 o 
  -5   0   4    30914.51    31676.00    586.77 o 
  -4   0   4     1638.51     1468.61     29.36 o 
  -3   0   4      252.37      438.63     13.22 o 
  -2   0   4     2723.83     2861.94     38.74 o 
  -1   0   4        7.07       12.81      2.47 o 
   0   0   4    32798.29    33178.96    878.30 o 
   1   0   4        2.16       23.96      7.58 o 
   2   0   4     4319.52     4747.06    175.71 o 
   3   0   4       56.42       52.95      8.42 o 
   4   0   4        9.74       29.35      8.04 o 
   5   0   4      737.95      735.03     35.76 o 
   6   0   4       39.10       13.30     14.19 o 
   7   0   4      493.79      633.78    108.12 o 
   8   0   4      881.95      875.45     45.48 o 
   9   0   4      318.02      320.19     34.26 o 
  10   0   4       44.94      109.37     20.27 o 
  11   0   4      154.30      137.26     33.11 o 
  12   0   4       67.30       86.75     29.90 o 
 -17   1   4        0.43        1.61     11.86 o 
 -16   1   4       88.43       80.95     29.36 o 
 -15   1   4       92.51       81.66     32.22 o 
 -14   1   4      129.19      143.73     27.08 o 
 -13   1   4      219.61      179.26     29.72 o 
 -12   1   4      199.99      154.84     28.40 o 
 -11   1   4      231.38      284.82     27.06 o 
 -10   1   4      449.39      406.83     56.80 o 
  -9   1   4      386.73      520.47     29.17 o 
  -8   1   4     1128.54     1096.07     47.61 o 
  -7   1   4       84.30       62.87      9.08 o 
  -6   1   4    18426.97    20946.06    529.95 o 
  -5   1   4       24.43       17.58      3.68 o 
  -4   1   4     8855.47    10508.78    266.40 o 
  -3   1   4        4.39       15.89      3.27 o 
  -2   1   4    11588.54    13239.66    108.83 o 
  -1   1   4      792.74      404.71      9.04 o 
   0   1   4    16340.71    17348.27    284.28 o 
   1   1   4      193.21      503.72     11.21 o 
   2   1   4      211.35      213.74      7.70 o 
   3   1   4     1267.02     2084.70     55.41 o 
   4   1   4        0.80        8.74      4.00 o 
   5   1   4     2526.61     1897.42     77.74 o 
   6   1   4     1305.58     1068.19     37.76 o 
   7   1   4      489.45      453.12     33.93 o 
   8   1   4     1668.68     1533.21     42.97 o 
   9   1   4        2.70        8.79      5.64 o 
  10   1   4      592.48      571.74     28.32 o 
  11   1   4        1.62        9.30     13.74 o 
  12   1   4      574.76      532.55     64.53 o 
  13   1   4       67.32       65.60     26.15 o 
 -16   2   4        0.46       28.74     16.33 o 
 -15   2   4       23.78       19.60     15.80 o 
 -14   2   4      318.62      269.72     39.72 o 
 -13   2   4      222.82      241.65     36.24 o 
 -12   2   4     2232.37     2193.79    139.14 o 
 -11   2   4      157.74      168.80     28.05 o 
 -10   2   4     1033.63     1056.68     64.35 o 
  -9   2   4      151.97      192.15     15.11 o 
  -8   2   4      995.38     1072.14     31.59 o 
  -7   2   4     2067.63     2240.99     71.42 o 
  -6   2   4     1669.09     1728.47     32.73 o 
  -5   2   4     6188.77     6660.41    115.12 o 
  -4   2   4        0.13        1.13      2.03 o 
  -3   2   4     1651.26      957.02     15.76 o 
  -2   2   4     3706.50     3732.10     76.49 o 
  -1   2   4     1216.91      761.57     24.52 o 
   0   2   4      153.95      368.70     11.84 o 
   1   2   4       26.77        7.40      1.79 o 
   2   2   4     2399.52     2824.07     50.86 o 
   3   2   4       68.66       82.55      6.15 o 
   4   2   4     4184.96     3651.02     68.21 o 
   5   2   4      274.23      390.09     16.17 o 
   6   2   4     2018.78     1854.91     37.37 o 
   7   2   4      984.28     1057.01     29.98 o 
   8   2   4      727.84      714.33     28.15 o 
   9   2   4      299.99      308.15     19.57 o 
  10   2   4       27.33       55.73     10.86 o 
  11   2   4       95.01       83.23     14.56 o 
  12   2   4       36.22       42.13     26.60 o 
  13   2   4       59.01       62.12     22.58 o 
  14   2   4       61.97      117.72     39.45 o 
 -16   3   4       79.13       94.88     22.81 o 
 -15   3   4       49.93       34.42     15.04 o 
 -14   3   4      132.73      154.93     39.94 o 
 -13   3   4      151.67      147.34     27.17 o 
 -12   3   4      129.18      191.89     32.66 o 
 -11   3   4     1338.39     1242.12     63.07 o 
 -10   3   4       42.07       50.26     11.13 o 
  -9   3   4      991.35      888.04     63.38 o 
  -8   3   4     1754.41     1708.73     54.16 o 
  -7   3   4      139.54      136.37     11.09 o 
  -6   3   4     2264.35     2856.77     78.22 o 
  -5   3   4      208.40      252.40      8.72 o 
  -4   3   4     1390.62     1874.96     56.77 o 
  -3   3   4      528.27      606.39     13.82 o 
  -2   3   4      524.97      837.17     23.50 o 
  -1   3   4      308.08      144.73      7.03 o 
   0   3   4     3529.90     3752.34     77.57 o 
   1   3   4     6391.16     7638.34    127.48 o 
   2   3   4     1489.80     1360.50     24.37 o 
   3   3   4     6096.35     7199.15     90.07 o 
   4   3   4      118.71       94.08      6.86 o 
   5   3   4     1785.38     2212.97     42.93 o 
   6   3   4     1692.30     1470.47     33.73 o 
   7   3   4     1485.06     1377.92     34.61 o 
   8   3   4     1360.13     1340.84     43.73 o 
   9   3   4       14.61       29.15      8.33 o 
  10   3   4      351.33      340.63     37.63 o 
  11   3   4        0.41        7.50      9.91 o 
  12   3   4      139.20      141.19     39.45 o 
  13   3   4       93.03       87.82     35.52 o 
  14   3   4       56.33       41.86     28.47 o 
 -16   4   4        9.06       17.46     24.95 o 
 -15   4   4      106.09      104.53     30.88 o 
 -14   4   4      109.44      108.96     25.85 o 
 -13   4   4      246.24      261.27     39.10 o 
 -12   4   4      463.06      469.37     45.40 o 
 -11   4   4        9.93       11.19     10.25 o 
 -10   4   4     1976.94     1904.05     58.77 o 
  -9   4   4       48.48       30.91      9.60 o 
  -8   4   4      313.78      382.07     24.44 o 
  -7   4   4      374.66      336.36     21.97 o 
  -6   4   4     1087.30     1238.80     41.50 o 
  -5   4   4     3518.54     3621.93     91.99 o 
  -4   4   4      193.56      238.77     10.08 o 
  -3   4   4     2434.25     2608.26     31.21 o 
  -2   4   4     1536.75     1489.50     22.43 o 
  -1   4   4     6369.09     6504.04     66.00 o 
   0   4   4    14902.22    15139.36    280.62 o 
   1   4   4      383.28      411.34     14.54 o 
   2   4   4     7812.25     7648.47     88.23 o 
   3   4   4      574.00      623.54     16.51 o 
   4   4   4     1980.88     1766.72     33.42 o 
   5   4   4      680.55      744.71     21.53 o 
   6   4   4     2073.96     1938.59     36.68 o 
   7   4   4     2090.36     2068.07     61.62 o 
   8   4   4      247.73      247.40     22.54 o 
   9   4   4      793.32      664.23     34.95 o 
  10   4   4       49.20       57.99     16.52 o 
  11   4   4      152.90      149.56     28.30 o 
  12   4   4       11.33       15.41     28.60 o 
  13   4   4       22.02        9.82     12.95 o 
  14   4   4       36.80       61.30     19.32 o 
 -16   5   4       61.64       70.84     19.05 o 
 -15   5   4       72.95       75.62     22.61 o 
 -14   5   4       15.40       33.19     16.77 o 
 -13   5   4      140.56      168.84     31.52 o 
 -12   5   4        0.59       14.87     11.33 o 
 -11   5   4      984.95      958.96    115.04 o 
 -10   5   4      237.47      281.59     28.62 o 
  -9   5   4     2445.69     2138.48     63.26 o 
  -8   5   4      141.50      111.59     17.28 o 
  -7   5   4      886.87      752.29     34.94 o 
  -6   5   4     1069.20     1104.63     28.04 o 
  -5   5   4      189.38      147.32     12.24 o 
  -4   5   4     3996.75     4525.76     63.87 o 
  -3   5   4       21.01       61.90      6.17 o 
  -2   5   4     5498.11     6133.39     71.05 o 
  -1   5   4     1273.24     1274.39     26.89 o 
   0   5   4      815.52      916.01     19.92 o 
   1   5   4    22805.38    23471.47    362.14 o 
   2   5   4      319.34      327.25     12.63 o 
   3   5   4     2289.61     2754.22     62.61 o 
   4   5   4      168.23      196.65     11.78 o 
   5   5   4     1489.32     1693.74     39.16 o 
   6   5   4      178.59      153.53     15.24 o 
   7   5   4      755.80      703.41     27.39 o 
   8   5   4      336.69      318.89     25.41 o 
   9   5   4       20.26       28.57     10.53 o 
  10   5   4      245.76      257.10     30.87 o 
  11   5   4        0.35       17.13      9.52 o 
  12   5   4        2.42        6.98     10.20 o 
  13   5   4       87.19      102.63     21.25 o 
 -15   6   4      117.63       78.75     25.79 o 
 -14   6   4       51.64       37.27     16.38 o 
 -13   6   4       13.35       21.85     22.31 o 
 -12   6   4       76.17       83.41     22.82 o 
 -11   6   4       13.54       21.56      9.20 o 
 -10   6   4      300.88      331.00     32.43 o 
  -9   6   4      163.54      141.20     20.62 o 
  -8   6   4        8.70       13.28      7.70 o 
  -7   6   4     1328.54     1388.99     66.36 o 
  -6   6   4      166.08      168.94     14.24 o 
  -5   6   4     3652.19     3730.20     91.28 o 
  -4   6   4      219.43      166.43     13.93 o 
  -3   6   4     6032.70     6077.16     61.96 o 
  -2   6   4       33.30       49.12      5.91 o 
  -1   6   4     7040.64     7076.22     99.59 o 
   0   6   4     3304.28     3702.50     61.70 o 
   1   6   4     1342.71     1118.36     30.48 o 
   2   6   4     2119.41     2310.60     35.13 o 
   3   6   4      133.90      180.65     11.48 o 
   4   6   4      291.63      266.15     17.04 o 
   5   6   4       11.21       24.42      6.51 o 
   6   6   4      365.26      326.02     21.32 o 
   7   6   4      339.48      358.84     26.80 o 
   8   6   4        0.20        1.91      6.73 o 
   9   6   4      585.73      543.39     39.27 o 
  10   6   4        8.53       -0.45     10.25 o 
  11   6   4       69.58       43.20     13.95 o 
  12   6   4        1.44       -4.05      9.43 o 
  13   6   4       12.01       14.59     14.35 o 
 -15   7   4       29.55       61.09     19.84 o 
 -14   7   4       13.26       13.60     14.06 o 
 -13   7   4      157.10      161.09     30.10 o 
 -12   7   4        4.65       12.75     27.62 o 
 -11   7   4      383.02      366.97     36.76 o 
 -10   7   4       23.66       30.59     11.01 o 
  -9   7   4      789.70      823.82     42.93 o 
  -8   7   4       37.75       62.38     14.20 o 
  -7   7   4      524.92      500.39     33.56 o 
  -6   7   4      529.99      501.01     27.56 o 
  -5   7   4        2.12        6.42      3.87 o 
  -4   7   4      358.30      381.06     16.93 o 
  -3   7   4      473.17      521.41     19.53 o 
  -2   7   4      215.21      276.23     12.90 o 
  -1   7   4      122.67      198.24     10.64 o 
   0   7   4       44.48       69.73      8.85 o 
   1   7   4     3548.19     3807.35     82.79 o 
   2   7   4       23.78       27.96      7.11 o 
   3   7   4     2314.79     2561.80     72.45 o 
   4   7   4        5.83       10.81      5.44 o 
   5   7   4      900.01      913.96     29.10 o 
   6   7   4       54.96       29.76      9.25 o 
   7   7   4      110.68       87.26     14.63 o 
   8   7   4       91.64       56.10     14.05 o 
   9   7   4        7.89       26.35     10.68 o 
  10   7   4       42.95       38.54     10.24 o 
  11   7   4        3.99       24.35     11.83 o 
  12   7   4        0.74       15.61     10.99 o 
 -14   8   4        1.15       13.41     15.93 o 
 -13   8   4       38.84       56.14     18.45 o 
 -12   8   4       76.12       67.34     20.32 o 
 -11   8   4       26.46       24.38     10.35 o 
 -10   8   4      107.82      106.19     19.11 o 
  -9   8   4       31.49       34.73     11.59 o 
  -8   8   4        1.05       10.65      8.17 o 
  -7   8   4      932.20      888.64     44.12 o 
  -6   8   4       55.66       65.12     10.64 o 
  -5   8   4      700.63      763.09     27.74 o 
  -4   8   4      140.71      145.46     13.46 o 
  -3   8   4     1617.35     1908.36     42.91 o 
  -2   8   4       62.11       46.11      6.96 o 
  -1   8   4      995.41     1061.91     29.10 o 
   0   8   4      396.99      292.24     14.54 o 
   1   8   4      559.71      553.17     23.62 o 
   2   8   4      526.00      393.39     19.68 o 
   3   8   4      770.72      721.11     25.91 o 
   4   8   4      108.45       90.68     11.65 o 
   5   8   4      481.32      496.78     26.53 o 
   6   8   4      168.24      168.57     21.36 o 
   7   8   4      325.39      348.39     30.52 o 
   8   8   4        0.67       -6.17      7.56 o 
   9   8   4      269.20      290.56     37.79 o 
  10   8   4        3.71       10.95     10.50 o 
  11   8   4       63.45       82.48     19.89 o 
  12   8   4       12.56       29.39     11.91 o 
 -13   9   4       78.93       54.19     24.99 o 
 -12   9   4        1.09       -1.77     10.03 o 
 -11   9   4      202.49      198.50     26.86 o 
 -10   9   4       53.42       60.98     14.65 o 
  -9   9   4      247.81      251.69     31.67 o 
  -8   9   4      144.76      160.38     24.06 o 
  -7   9   4       66.07       62.09     14.51 o 
  -6   9   4      332.53      391.51     35.70 o 
  -5   9   4       86.85      121.17     16.63 o 
  -4   9   4      406.76      397.80     19.87 o 
  -3   9   4      145.68      157.51     13.18 o 
  -2   9   4       40.52       35.51      6.41 o 
  -1   9   4      281.74      333.21     18.34 o 
   0   9   4      232.63      195.92     18.64 o 
   1   9   4      729.36      799.54     27.50 o 
   2   9   4      598.29      511.90     25.22 o 
   3   9   4     1156.65     1184.61     35.02 o 
   4   9   4      204.92      207.23     20.47 o 
   5   9   4      208.78      229.65     22.40 o 
   6   9   4      135.85      135.85     16.94 o 
   7   9   4      160.00      158.74     19.73 o 
   8   9   4       58.80       58.88     15.10 o 
   9   9   4       15.88       24.00     11.38 o 
  10   9   4       32.70       23.98     11.25 o 
  11   9   4        1.37       15.95     11.90 o 
 -12  10   4      103.79       66.31     22.66 o 
 -11  10   4       15.54       24.81     11.65 o 
 -10  10   4       65.63       57.42     13.85 o 
  -9  10   4      101.51      100.27     19.12 o 
  -8  10   4       13.15        4.24      9.73 o 
  -7  10   4      492.22      448.29     40.54 o 
  -6  10   4       19.72       23.41      8.83 o 
  -5  10   4      305.69      286.76     23.62 o 
  -4  10   4        1.32        7.53      5.51 o 
  -3  10   4     1318.16     1201.14     34.98 o 
  -2  10   4      141.69      158.53     16.87 o 
  -1  10   4      409.65      399.51     24.38 o 
   0  10   4      220.53      208.30     19.91 o 
   1  10   4       92.51      115.02     15.21 o 
   2  10   4      228.85      212.98     18.16 o 
   3  10   4        6.49        5.96      7.15 o 
   4  10   4       24.39       16.61      7.27 o 
   5  10   4       53.48       69.61     12.31 o 
   6  10   4      148.03      172.78     19.48 o 
   7  10   4       25.24       34.75     12.08 o 
   8  10   4        6.48       -5.67     14.55 o 
   9  10   4      104.02       90.92     20.66 o 
  10  10   4        5.48       21.43     13.06 o 
 -11  11   4       90.71       67.59     15.91 o 
 -10  11   4        2.83        9.59     12.47 o 
  -9  11   4       98.07       81.17     16.80 o 
  -8  11   4       66.41       69.61     12.61 o 
  -7  11   4       88.07      100.54     16.01 o 
  -6  11   4      265.35      241.58     25.19 o 
  -5  11   4       28.37       20.43      9.07 o 
  -4  11   4      365.33      328.93     26.33 o 
  -3  11   4       48.01       70.92     14.43 o 
  -2  11   4      322.12      283.22     27.29 o 
  -1  11   4       84.84       76.10     12.78 o 
   0  11   4       21.29       26.77      7.83 o 
   1  11   4      146.23      129.38     18.55 o 
   2  11   4        1.16       -4.44      6.96 o 
   3  11   4      314.19      362.93     33.24 o 
   4  11   4       52.33       61.02     12.11 o 
   5  11   4       43.18       45.32      9.43 o 
   6  11   4       13.28       10.79      9.68 o 
   7  11   4       35.66       31.61     12.28 o 
   8  11   4       76.04       87.33     17.92 o 
   9  11   4        4.20        6.62     11.44 o 
  -9  12   4        1.04       -2.72      9.63 o 
  -8  12   4      139.56      143.00     20.28 o 
  -7  12   4       39.75       27.94     17.12 o 
  -6  12   4       43.41       58.09     13.84 o 
  -5  12   4       88.63       71.93     19.76 o 
  -4  12   4        0.26       -0.55      9.29 o 
  -3  12   4      250.43      254.87     27.74 o 
  -2  12   4       47.22       46.86     12.27 o 
  -1  12   4       51.50       49.92     13.65 o 
   0  12   4      152.41      207.41     29.13 o 
   1  12   4        0.99        7.27      8.42 o 
   2  12   4      160.15      175.32     21.80 o 
   3  12   4        6.48        9.45      8.91 o 
   4  12   4       93.38      101.94     17.27 o 
   5  12   4        9.52       -4.68      8.30 o 
   6  12   4       43.79       43.40     10.55 o 
   7  12   4       55.40       44.63     15.45 o 
  -7  13   4       27.20       33.71     14.24 o 
  -6  13   4       46.07       54.62     18.61 o 
  -5  13   4        0.10       -3.49     12.64 o 
  -4  13   4       98.70      120.12     23.16 o 
  -3  13   4       12.60        2.34      8.94 o 
  -2  13   4       35.15       50.89     13.27 o 
  -1  13   4        0.43       14.50     11.39 o 
   0  13   4        0.35        3.20     10.32 o 
   1  13   4       35.56       43.98     14.66 o 
   2  13   4       21.05       36.53     10.06 o 
   3  13   4      107.53       87.78     16.94 o 
   4  13   4       13.92       14.16      9.42 o 
   5  13   4       37.19       24.44     11.63 o 
  -4  14   4        3.56        7.89     14.64 o 
  -3  14   4       18.92        0.15     15.04 o 
  -2  14   4        2.69       -2.45      9.98 o 
  -1  14   4        0.40       19.49     10.90 o 
   0  14   4        3.92       30.27     12.52 o 
   1  14   4        3.69       18.86     13.75 o 
   2  14   4       37.46       20.25     12.86 o 
 -17   1   5        0.03       12.32     12.00 o 
 -16   1   5        0.19       29.18     17.05 o 
 -15   1   5        2.07       15.44     20.35 o 
 -14   1   5       12.35       13.37     12.99 o 
 -13   1   5       48.49       47.21     17.00 o 
 -12   1   5       33.62       32.78     12.06 o 
 -11   1   5      490.82      490.96     29.00 o 
 -10   1   5       31.59       34.93      9.92 o 
  -9   1   5        7.81       21.86      7.97 o 
  -8   1   5      404.03      469.38     28.49 o 
  -7   1   5        9.76       26.50      5.18 o 
  -6   1   5     2478.63     2465.63     48.09 o 
  -5   1   5     1463.42     1327.92     43.13 o 
  -4   1   5      207.91      208.30      7.10 o 
  -3   1   5     2921.30     2591.74     48.24 o 
  -2   1   5     2922.17     2358.86     37.17 o 
  -1   1   5      800.53      637.32     17.61 o 
   0   1   5      400.97      346.43      9.71 o 
   1   1   5       80.66       71.53      5.10 o 
   2   1   5       16.62       18.86      3.10 o 
   3   1   5       16.20       29.32      4.72 o 
   4   1   5        4.14       13.61      3.83 o 
   5   1   5      216.09      253.11     13.13 o 
   6   1   5       68.50       97.40     11.21 o 
   7   1   5        5.76       15.39      5.98 o 
   8   1   5       61.36       74.75     12.48 o 
   9   1   5        0.73        7.42      6.18 o 
  10   1   5      172.97      179.96     19.56 o 
  11   1   5       24.94       39.47     17.72 o 
  12   1   5       53.26       72.11     32.75 o 
  13   1   5        0.09        5.53     20.53 o 
 -17   2   5        4.14       13.48     18.83 o 
 -16   2   5       10.66       29.01     18.92 o 
 -15   2   5        0.07        9.90     11.90 o 
 -14   2   5        0.75      -13.07     13.07 o 
 -13   2   5       17.67       38.39     13.85 o 
 -12   2   5        2.34       10.89     10.73 o 
 -11   2   5       78.69       67.35     21.46 o 
 -10   2   5        4.76        9.42      6.58 o 
  -9   2   5      642.71      591.27     22.96 o 
  -8   2   5      320.59      313.17     17.84 o 
  -7   2   5     1025.20      924.27     35.38 o 
  -6   2   5      103.13      138.05     10.83 o 
  -5   2   5     4373.39     4124.64     86.08 o 
  -4   2   5      484.28      394.11     12.43 o 
  -3   2   5     1645.58     1652.66     27.18 o 
  -2   2   5      432.69      357.90     10.89 o 
  -1   2   5     1116.44     1089.63     25.40 o 
   0   2   5       14.02        7.62      2.10 o 
   1   2   5      675.92      651.48     13.50 o 
   2   2   5       84.49       80.56      5.04 o 
   3   2   5        0.15       12.48      3.03 o 
   4   2   5       83.77      110.47      7.81 o 
   5   2   5        2.00       16.55      4.09 o 
   6   2   5      332.50      332.86     15.25 o 
   7   2   5      254.11      315.39     17.02 o 
   8   2   5       24.24       31.13      6.96 o 
   9   2   5       10.90       36.29      7.61 o 
  10   2   5       65.18       89.55     16.99 o 
  11   2   5       33.62       41.92     15.57 o 
  12   2   5       14.88       11.14     11.43 o 
  13   2   5        4.09       39.27     24.01 o 
  14   2   5        6.93       27.22     27.22 o 
 -16   3   5        9.81       18.55     14.34 o 
 -15   3   5        6.16       10.16     16.47 o 
 -14   3   5        9.61       42.70     17.15 o 
 -13   3   5       72.88       98.66     23.41 o 
 -12   3   5       18.12       14.71     13.52 o 
 -11   3   5      433.85      486.10     39.66 o 
 -10   3   5       33.81       40.36     14.15 o 
  -9   3   5        3.04       17.56      7.14 o 
  -8   3   5      402.58      365.07     18.28 o 
  -7   3   5      415.98      386.33     16.75 o 
  -6   3   5     1078.38      935.58     33.97 o 
  -5   3   5        1.74       14.83      2.84 o 
  -4   3   5      178.16      230.12      9.06 o 
  -3   3   5      113.93      137.26      7.86 o 
  -2   3   5     2267.31     1898.24     43.95 o 
  -1   3   5     3392.02     2945.27     39.87 o 
   0   3   5     5283.29     5415.75    116.63 o 
   1   3   5     1222.41      836.60     22.40 o 
   2   3   5       12.32       14.45      3.10 o 
   3   3   5        4.18        0.72      1.85 o 
   4   3   5       32.71       60.42      6.00 o 
   5   3   5       50.05       25.74      5.30 o 
   6   3   5       10.22       30.07      5.99 o 
   7   3   5      102.08       95.51     10.72 o 
   8   3   5       33.37       60.31      8.62 o 
   9   3   5       30.11       18.53      8.72 o 
  10   3   5       51.31       46.97     12.91 o 
  11   3   5        0.02        5.10      8.26 o 
  12   3   5        4.46       15.81     14.16 o 
  13   3   5        8.16       53.42     19.23 o 
  14   3   5        0.06       -6.96     22.49 o 
 -16   4   5        0.00        7.10     15.62 o 
 -15   4   5        1.04       20.44     13.70 o 
 -14   4   5        1.25       21.00     14.68 o 
 -13   4   5       17.88       31.90     12.08 o 
 -12   4   5       54.08       88.42     23.43 o 
 -11   4   5      777.42      767.80     51.87 o 
 -10   4   5      101.18      132.09     18.39 o 
  -9   4   5      682.43      667.90     33.20 o 
  -8   4   5      597.23      540.71     29.02 o 
  -7   4   5        6.68       11.57      5.90 o 
  -6   4   5       79.90       84.78      6.81 o 
  -5   4   5      186.39      149.94     11.28 o 
  -4   4   5      659.45      602.10     15.76 o 
  -3   4   5       85.68      170.12      9.42 o 
  -2   4   5     1343.73     1049.03     19.72 o 
  -1   4   5      743.64      833.42     17.61 o 
   0   4   5     1525.57     1091.83     33.84 o 
   1   4   5     1692.20     1367.50     23.16 o 
   2   4   5     1274.23     1076.26     30.28 o 
   3   4   5      782.21      538.87     15.99 o 
   4   4   5      867.75      943.59     28.77 o 
   5   4   5      188.79      211.40     12.95 o 
   6   4   5     1350.07     1422.84     32.45 o 
   7   4   5       83.53      144.22     15.23 o 
   8   4   5        0.11       24.68      7.50 o 
   9   4   5      143.31      166.89     20.67 o 
  10   4   5        2.99        1.14      9.04 o 
  11   4   5       57.72      102.97     18.67 o 
  12   4   5        0.45       17.95     10.36 o 
  13   4   5        3.18       21.96     12.91 o 
 -16   5   5       20.39       47.36     18.31 o 
 -15   5   5        0.13       -8.67     11.43 o 
 -14   5   5       32.93       55.36     18.52 o 
 -13   5   5       73.25      106.65     26.86 o 
 -12   5   5        0.91        2.26     15.13 o 
 -11   5   5      217.73      308.06     42.88 o 
 -10   5   5      151.10      156.80     21.87 o 
  -9   5   5        0.33       12.31      7.48 o 
  -8   5   5      291.11      298.30     25.44 o 
  -7   5   5      389.10      291.22     24.34 o 
  -6   5   5      773.49      800.90     23.54 o 
  -5   5   5      838.17      816.37     23.83 o 
  -4   5   5        1.34        4.94      2.90 o 
  -3   5   5       68.94       97.23      8.51 o 
  -2   5   5      228.19      157.45      9.67 o 
  -1   5   5      634.32      518.53     15.11 o 
   0   5   5     1822.26     1583.31     39.19 o 
   1   5   5     2095.27     2037.43     43.20 o 
   2   5   5      735.07      820.88     20.16 o 
   3   5   5        2.09       10.74      3.60 o 
   4   5   5        2.66       10.29      3.65 o 
   5   5   5        9.62       29.34      6.93 o 
   6   5   5      332.56      316.08     25.79 o 
   7   5   5      124.77      137.50     17.58 o 
   8   5   5        1.73       17.89      7.68 o 
   9   5   5        0.74        0.20      8.07 o 
  10   5   5       15.99       44.38     12.81 o 
  11   5   5        3.98        5.89      9.24 o 
  12   5   5       11.46       30.46     15.17 o 
  13   5   5        1.64        5.41     13.22 o 
 -15   6   5       14.33       37.11     15.01 o 
 -14   6   5       26.73       52.91     19.98 o 
 -13   6   5       53.47       55.53     19.49 o 
 -12   6   5       48.31       72.51     23.32 o 
 -11   6   5      184.59      183.83     24.84 o 
 -10   6   5       15.73       16.01      8.93 o 
  -9   6   5      124.23      151.39     25.92 o 
  -8   6   5      142.10      154.98     21.67 o 
  -7   6   5      451.10      439.77     31.45 o 
  -6   6   5      344.46      370.86     27.07 o 
  -5   6   5      141.39      187.59     14.27 o 
  -4   6   5       55.07       40.21      7.30 o 
  -3   6   5       86.63      102.43      8.83 o 
  -2   6   5      550.13      663.52     18.29 o 
  -1   6   5       31.75       43.41      6.20 o 
   0   6   5     2401.40     2499.94     44.79 o 
   1   6   5        8.46       25.06      5.17 o 
   2   6   5        3.68       13.57      3.78 o 
   3   6   5       47.82       52.17      6.79 o 
   4   6   5      103.42      153.36     13.81 o 
   5   6   5      189.00      132.66     15.35 o 
   6   6   5       69.33       67.18     12.98 o 
   7   6   5       41.03       48.03     12.10 o 
   8   6   5       19.95       35.55     12.33 o 
   9   6   5       48.69       37.42     11.88 o 
  10   6   5       20.02       41.49     13.91 o 
  11   6   5        0.57        0.01     12.65 o 
  12   6   5       17.48       41.99     12.06 o 
  13   6   5        4.88        6.69     16.69 o 
 -15   7   5        9.89       31.73     15.26 o 
 -14   7   5       17.58       21.57     15.68 o 
 -13   7   5        4.22      -12.60     12.60 o 
 -12   7   5        3.75        2.90     10.95 o 
 -11   7   5       18.78       24.19     10.44 o 
 -10   7   5       10.53       19.57     13.32 o 
  -9   7   5       55.39       76.75     15.82 o 
  -8   7   5      116.08      118.46     19.21 o 
  -7   7   5      312.57      226.59     21.83 o 
  -6   7   5        6.91        3.36      4.82 o 
  -5   7   5      326.37      232.39     17.73 o 
  -4   7   5      186.22      171.78     15.45 o 
  -3   7   5       10.93        8.34      4.47 o 
  -2   7   5      326.69      322.67     14.06 o 
  -1   7   5       26.91       11.19      3.70 o 
   0   7   5        1.97       16.84      4.32 o 
   1   7   5       58.01       65.63      7.86 o 
   2   7   5       14.92       34.58      7.02 o 
   3   7   5      260.87      252.85     18.04 o 
   4   7   5      213.10      214.19     19.69 o 
   5   7   5       47.24       56.69     10.75 o 
   6   7   5       20.74       36.05     11.69 o 
   7   7   5       17.27       28.88      9.98 o 
   8   7   5      131.36      120.29     17.58 o 
   9   7   5        2.51       -0.14      8.64 o 
  10   7   5       23.70       32.07     12.60 o 
  11   7   5        0.42       16.94     11.31 o 
  12   7   5       13.30       21.86     12.22 o 
 -14   8   5        0.50        2.67     14.73 o 
 -13   8   5       50.96       43.99     21.11 o 
 -12   8   5       13.03       29.16     14.04 o 
 -11   8   5       24.10       21.20     14.84 o 
 -10   8   5        1.06        7.35      9.74 o 
  -9   8   5       52.70       66.57     15.01 o 
  -8   8   5        2.21       14.46      9.21 o 
  -7   8   5       79.16      144.39     17.55 o 
  -6   8   5      103.46      139.31     17.73 o 
  -5   8   5      144.37      148.38     15.47 o 
  -4   8   5      168.81      174.43     14.96 o 
  -3   8   5       40.45       47.12      8.69 o 
  -2   8   5        0.26        4.43      3.77 o 
  -1   8   5      120.90      135.54     11.72 o 
   0   8   5        0.06        9.15      4.14 o 
   1   8   5        0.28        6.03      6.25 o 
   2   8   5     1265.65     1130.60     35.30 o 
   3   8   5      289.10      254.93     21.41 o 
   4   8   5      378.83      334.16     25.39 o 
   5   8   5       29.98       39.40      9.68 o 
   6   8   5      161.13      142.64     18.89 o 
   7   8   5       35.19       45.38     11.02 o 
   8   8   5       24.37       10.28     11.99 o 
   9   8   5        4.28        2.04      9.86 o 
  10   8   5       27.17       36.12     12.62 o 
  11   8   5        0.23        7.10      9.42 o 
 -13   9   5        2.85        7.15     18.70 o 
 -12   9   5       73.25       83.13     17.86 o 
 -11   9   5       32.90       40.08     11.12 o 
 -10   9   5       29.50       27.35     11.97 o 
  -9   9   5       52.74       57.85     14.60 o 
  -8   9   5      146.77      174.10     24.62 o 
  -7   9   5      166.41      175.49     24.92 o 
  -6   9   5       51.57      100.24     18.98 o 
  -5   9   5       94.85       95.28     13.98 o 
  -4   9   5      185.89      208.68     17.30 o 
  -3   9   5      168.83      162.18     14.89 o 
  -2   9   5      115.29      112.88     12.56 o 
  -1   9   5       24.14       45.16      8.12 o 
   0   9   5      132.85      151.24     16.43 o 
   1   9   5        5.09       14.74      5.86 o 
   2   9   5      837.88      792.69     32.00 o 
   3   9   5       32.17       35.06      8.63 o 
   4   9   5      281.57      292.92     25.09 o 
   5   9   5      326.67      295.94     25.79 o 
   6   9   5       12.65       21.74     11.12 o 
   7   9   5       58.78       57.26     12.52 o 
   8   9   5        0.16        6.07      9.93 o 
   9   9   5        7.47       22.06     16.76 o 
  10   9   5        0.27        3.32     20.49 o 
 -12  10   5       10.60       24.46     13.31 o 
 -11  10   5       19.39        3.20     11.24 o 
 -10  10   5       12.95        7.72     10.15 o 
  -9  10   5        2.61        9.30      9.86 o 
  -8  10   5       24.78       41.04     12.94 o 
  -7  10   5      116.15      143.71     22.59 o 
  -6  10   5       87.55      108.04     19.44 o 
  -5  10   5        3.99       15.98      8.99 o 
  -4  10   5      318.29      310.38     21.70 o 
  -3  10   5      177.47      231.94     18.82 o 
  -2  10   5      164.23      181.80     18.34 o 
  -1  10   5      155.33      159.05     17.75 o 
   0  10   5       16.47       34.08      8.95 o 
   1  10   5       23.48       22.54      9.03 o 
   2  10   5      276.45      315.91     25.77 o 
   3  10   5      186.81      183.09     19.79 o 
   4  10   5        1.42       19.44      7.87 o 
   5  10   5        8.96       16.44      8.36 o 
   6  10   5       91.25       78.00     13.63 o 
   7  10   5       22.38       21.39     10.43 o 
   8  10   5       17.60        5.86      9.68 o 
   9  10   5        2.09       22.22     12.45 o 
 -11  11   5        8.21       16.63     10.92 o 
 -10  11   5       27.83       27.23     11.00 o 
  -9  11   5       56.28       59.74     13.93 o 
  -8  11   5        3.34       16.03     10.56 o 
  -7  11   5       23.07       24.73     10.60 o 
  -6  11   5       41.86       62.09     13.95 o 
  -5  11   5       98.71       84.13     18.65 o 
  -4  11   5        7.93        8.34     11.07 o 
  -3  11   5       18.45       30.73     10.37 o 
  -2  11   5        9.94        6.96      6.37 o 
  -1  11   5        8.05       17.54      7.86 o 
   0  11   5       22.18       12.21      7.98 o 
   1  11   5        1.18       -1.79      7.07 o 
   2  11   5        3.82       15.84      8.72 o 
   3  11   5       46.84       56.70     13.01 o 
   4  11   5        2.45        5.22      7.00 o 
   5  11   5       56.36       62.52     11.90 o 
   6  11   5        1.12        5.14      7.16 o 
   7  11   5        6.23       15.58     10.78 o 
   8  11   5        1.69       25.10     11.87 o 
  -9  12   5        7.26        9.02      9.92 o 
  -8  12   5       36.21       41.00     13.87 o 
  -7  12   5       42.76       47.87     13.75 o 
  -6  12   5       67.71       76.10     15.10 o 
  -5  12   5        2.29       11.50     18.56 o 
  -4  12   5       67.54       77.19     17.53 o 
  -3  12   5       60.52       63.38     12.69 o 
  -2  12   5        2.10       18.66     10.78 o 
  -1  12   5       51.42       39.70     12.43 o 
   0  12   5       63.62      100.10     16.50 o 
   1  12   5        1.96       15.89      8.99 o 
   2  12   5       27.32       32.53     11.29 o 
   3  12   5       19.08       16.17     11.09 o 
   4  12   5        0.16        9.20      8.67 o 
   5  12   5       16.76       35.37     10.48 o 
   6  12   5        6.37        8.27     10.47 o 
   7  12   5        1.27       24.16     12.77 o 
  -7  13   5       45.89       54.96     21.24 o 
  -6  13   5        1.84        5.46     13.64 o 
  -5  13   5       63.74       72.85     37.89 o 
  -4  13   5        5.48      -10.95     10.95 o 
  -3  13   5        0.74       -9.95     20.13 o 
  -2  13   5        9.29       10.84     10.29 o 
  -1  13   5        1.61        9.80      9.71 o 
   0  13   5       93.13      103.13     20.80 o 
   1  13   5        0.12       -7.44     12.74 o 
   2  13   5       11.09       14.64      9.20 o 
   3  13   5       25.72       30.41     10.77 o 
   4  13   5        0.41        0.70      8.46 o 
   5  13   5       59.87       28.88     11.97 o 
  -4  14   5       11.05       29.73     12.90 o 
  -3  14   5       14.15       18.33     13.94 o 
  -2  14   5        3.76       20.44     11.66 o 
  -1  14   5       85.24       76.62     19.28 o 
   0  14   5        3.05       36.36     11.74 o 
   1  14   5       78.10       62.11     15.51 o 
 -17   0   6        0.20       -7.68     16.24 o 
 -16   0   6       72.87       59.35     20.88 o 
 -15   0   6       40.62       23.03     18.39 o 
 -14   0   6       15.44       25.88     22.94 o 
 -13   0   6      537.04      551.87     42.40 o 
 -12   0   6      960.93      935.86     71.22 o 
 -11   0   6     4098.96     4035.65    140.83 o 
 -10   0   6       86.59       79.61     25.26 o 
  -9   0   6     5971.43     6263.40    158.42 o 
  -8   0   6      238.33      248.20     30.43 o 
  -7   0   6     2920.51     3102.43     46.69 o 
  -6   0   6     3822.73     4172.64     89.92 o 
  -5   0   6    14710.95    14560.48     96.23 o 
  -4   0   6     5760.06     5962.84     60.62 o 
  -3   0   6      376.01      371.54     13.31 o 
  -2   0   6      869.85      487.60     14.72 o 
  -1   0   6       16.82       11.26      2.91 o 
   0   0   6      367.88      164.41      9.22 o 
   1   0   6      227.13      351.62     12.69 o 
   2   0   6       64.25        2.38      4.85 o 
   3   0   6     4796.21     4333.65    147.93 o 
   4   0   6      312.90      491.49     51.29 o 
   5   0   6     2466.46     2244.23     89.63 o 
   6   0   6      135.02      141.29     17.87 o 
   7   0   6     3291.19     3260.48    101.95 o 
   8   0   6      770.02      739.72     35.95 o 
   9   0   6      358.35      355.60     41.10 o 
  10   0   6      277.22      248.15     35.52 o 
  11   0   6        6.06       14.59     15.89 o 
  12   0   6      111.62      138.60     37.13 o 
 -17   1   6      352.73      338.19     49.06 o 
 -16   1   6        0.10       -4.34     26.91 o 
 -15   1   6      210.83      201.70     50.34 o 
 -14   1   6      157.29      129.45     26.47 o 
 -13   1   6      305.14      330.55     70.10 o 
 -12   1   6      527.16      524.93     54.62 o 
 -11   1   6       68.61      109.85     16.88 o 
 -10   1   6      349.32      470.74     27.55 o 
  -9   1   6       56.43       67.48     12.13 o 
  -8   1   6      620.05      756.92     23.15 o 
  -7   1   6       41.16       46.42      6.61 o 
  -6   1   6      825.18     1042.20     25.14 o 
  -5   1   6    11025.07    11463.13    207.69 o 
  -4   1   6       73.95       86.63      5.89 o 
  -3   1   6     3429.50     3929.30     41.57 o 
  -2   1   6      211.44      150.70      6.14 o 
  -1   1   6     6590.47     7148.35    140.41 o 
   0   1   6      782.84      838.87     17.15 o 
   1   1   6     2424.23     2098.71     33.49 o 
   2   1   6     1505.51     2044.14     41.85 o 
   3   1   6     2026.23     1570.44     33.90 o 
   4   1   6     1647.89     2215.63     45.16 o 
   5   1   6       48.96       39.50      6.30 o 
   6   1   6      408.05      462.32     18.29 o 
   7   1   6      611.27      543.13     20.77 o 
   8   1   6      361.49      290.86     21.58 o 
   9   1   6      939.70      876.23     40.33 o 
  10   1   6       12.27       39.81      8.17 o 
  11   1   6      331.67      290.86     54.53 o 
  12   1   6        3.42       13.12     15.44 o 
  13   1   6       94.71       66.13     31.95 o 
 -17   2   6        1.47       28.83     18.83 o 
 -16   2   6       57.63       40.34     23.83 o 
 -15   2   6       17.85       10.15     12.76 o 
 -14   2   6      104.03       97.46     34.49 o 
 -13   2   6      289.95      300.77     40.57 o 
 -12   2   6       33.06       15.90     12.43 o 
 -11   2   6     1571.54     1577.15    178.94 o 
 -10   2   6      541.16      548.46     29.35 o 
  -9   2   6     2175.13     2372.60     57.54 o 
  -8   2   6      723.43      659.28     38.89 o 
  -7   2   6      498.50      477.03     20.25 o 
  -6   2   6     1161.58     1245.20     29.18 o 
  -5   2   6      327.61      368.39     10.30 o 
  -4   2   6     1023.80     1370.11     23.84 o 
  -3   2   6        2.03        8.14      2.38 o 
  -2   2   6      741.12     1240.97     25.72 o 
  -1   2   6      613.70      674.97     16.53 o 
   0   2   6     4184.21     5264.19     91.17 o 
   1   2   6     7518.11     7618.70    128.76 o 
   2   2   6      539.22      825.33     18.96 o 
   3   2   6     4441.23     3870.36     59.47 o 
   4   2   6       46.44       23.42      4.21 o 
   5   2   6     1029.58      865.08     20.80 o 
   6   2   6      280.30      310.25     16.56 o 
   7   2   6     1626.41     1534.26     35.42 o 
   8   2   6      221.77      217.56     18.98 o 
   9   2   6      135.06      171.04     17.66 o 
  10   2   6      154.01      138.48     18.24 o 
  11   2   6       55.86       86.59     14.95 o 
  13   2   6        2.09        7.68     19.10 o 
 -16   3   6        3.62       18.19     16.64 o 
 -15   3   6      174.29      176.59     62.74 o 
 -14   3   6       65.45       63.24     21.23 o 
 -13   3   6      317.67      351.79     44.59 o 
 -12   3   6      360.19      364.07     50.20 o 
 -11   3   6      334.06      319.54     38.93 o 
 -10   3   6        7.09       25.72     11.67 o 
  -9   3   6       15.01       18.70      6.85 o 
  -8   3   6      569.20      542.56     22.52 o 
  -7   3   6      457.31      540.24     20.38 o 
  -6   3   6        7.54       19.57      4.89 o 
  -5   3   6     7380.22     7826.01    131.53 o 
  -4   3   6       35.76       30.50      4.46 o 
  -3   3   6     5222.41     5516.27     88.69 o 
  -2   3   6        2.95       11.52      3.02 o 
  -1   3   6    18338.81    17825.54    421.78 o 
   0   3   6     3246.82     3471.46     54.46 o 
   1   3   6     5109.11     4816.46    103.21 o 
   2   3   6     3283.10     4180.85     67.55 o 
   3   3   6      299.56      269.75      9.18 o 
   4   3   6     2264.59     2936.16     45.87 o 
   5   3   6       66.37       62.86      8.50 o 
   6   3   6      250.41      286.49     16.12 o 
   7   3   6      215.30      195.39     17.60 o 
   8   3   6      111.91       88.89     11.46 o 
   9   3   6      203.81      212.50     23.18 o 
  10   3   6        5.86       18.14      7.56 o 
  11   3   6      134.69      136.45     21.72 o 
  12   3   6        0.58       24.31     10.38 o 
  13   3   6       88.65      122.81     41.32 o 
 -16   4   6       55.27       49.45     16.57 o 
 -15   4   6        1.18        7.78     13.06 o 
 -14   4   6      285.42      256.76     40.55 o 
 -13   4   6      109.63      124.26     26.90 o 
 -12   4   6      166.59      167.00     31.08 o 
 -11   4   6      327.52      322.27     62.34 o 
 -10   4   6       30.00       39.58     13.79 o 
  -9   4   6      648.17      701.00     39.56 o 
  -8   4   6      612.11      537.03     28.92 o 
  -7   4   6     1831.28     1877.69     52.08 o 
  -6   4   6     2196.87     2244.19     36.73 o 
  -5   4   6     1968.30     2047.60     29.87 o 
  -4   4   6     4001.17     4168.77     49.43 o 
  -3   4   6       24.65       44.78      6.04 o 
  -2   4   6     5857.69     6332.72     89.61 o 
  -1   4   6      134.12      102.43      7.93 o 
   0   4   6     5178.99     6040.78    113.67 o 
   1   4   6     1547.28     1548.41     25.81 o 
   2   4   6      910.26     1131.86     31.73 o 
   3   4   6     1914.59     1781.27     33.35 o 
   4   4   6        3.17       12.49      3.86 o 
   5   4   6      573.12      491.70     21.58 o 
   6   4   6        1.56       11.24      5.71 o 
   7   4   6      354.81      384.70     26.17 o 
   8   4   6      219.40      268.87     25.63 o 
   9   4   6        0.71       12.15      8.20 o 
  10   4   6      244.40      225.57     29.18 o 
  11   4   6        8.57       27.35     11.70 o 
  12   4   6      110.45      117.82     20.23 o 
  13   4   6       35.54       36.21     17.85 o 
 -16   5   6        0.06       13.37     12.02 o 
 -15   5   6       82.86       76.36     22.42 o 
 -14   5   6       45.45       49.57     16.88 o 
 -13   5   6      268.34      282.41     41.49 o 
 -12   5   6      506.57      485.65     52.15 o 
 -11   5   6        2.03        0.54     10.15 o 
 -10   5   6      862.75      882.17     59.76 o 
  -9   5   6       54.75       93.82     15.52 o 
  -8   5   6     2626.01     2600.66     91.60 o 
  -7   5   6      814.92      697.72     34.61 o 
  -6   5   6     3479.62     3224.35     60.26 o 
  -5   5   6     3147.94     3330.63     56.76 o 
  -4   5   6      435.60      442.89     15.11 o 
  -3   5   6     2744.43     3196.60     66.87 o 
  -2   5   6      858.73      756.89     18.67 o 
  -1   5   6      683.80      828.68     21.31 o 
   0   5   6        5.93       29.90      5.03 o 
   1   5   6      767.31      638.22     21.28 o 
   2   5   6      222.24      349.82     13.59 o 
   3   5   6      298.91      230.28     12.64 o 
   4   5   6      469.57      680.79     23.04 o 
   5   5   6       45.99       54.27     11.21 o 
   6   5   6      521.95      567.16     29.23 o 
   7   5   6      148.56      127.70     18.37 o 
   8   5   6      193.48      209.11     23.03 o 
   9   5   6      115.47      158.77     21.16 o 
  10   5   6        3.84        1.34     10.69 o 
  11   5   6       67.37       61.05     14.55 o 
  12   5   6       24.13       38.64     13.71 o 
  13   5   6       27.81        0.36     19.37 o 
 -15   6   6       22.27       41.47     14.77 o 
 -14   6   6      195.59      162.08     31.75 o 
 -13   6   6       86.16       50.65     16.99 o 
 -12   6   6      181.43      201.90     36.10 o 
 -11   6   6      272.20      318.75     43.22 o 
 -10   6   6      130.04      124.61     20.47 o 
  -9   6   6     1109.54     1007.89     51.33 o 
  -8   6   6      361.98      374.88     29.85 o 
  -7   6   6      370.94      300.58     22.34 o 
  -6   6   6     1439.28     1421.70     41.94 o 
  -5   6   6      416.65      395.96     18.66 o 
  -4   6   6     3074.10     3159.55     51.60 o 
  -3   6   6      260.24      262.73     13.56 o 
  -2   6   6      649.66      850.00     21.23 o 
  -1   6   6       11.84       33.31      5.61 o 
   0   6   6     2324.01     2763.31     44.07 o 
   1   6   6      888.88      960.92     30.50 o 
   2   6   6      777.02      949.62     23.60 o 
   3   6   6       71.40       67.99      9.04 o 
   4   6   6       20.68        6.24      5.24 o 
   5   6   6        7.57       32.96      7.79 o 
   6   6   6       71.03       73.64     14.04 o 
   7   6   6      370.99      359.93     30.34 o 
   8   6   6      313.03      312.73     28.86 o 
   9   6   6       29.88       37.28     14.62 o 
  10   6   6      174.36      144.94     23.12 o 
  11   6   6        0.68       17.87     10.44 o 
  12   6   6       84.73       72.03     16.81 o 
 -15   7   6       71.96       45.60     42.48 o 
 -14   7   6       95.02       58.93     18.74 o 
 -13   7   6       63.66       59.50     17.96 o 
 -12   7   6      413.37      456.06     71.31 o 
 -11   7   6        7.50       11.20      9.40 o 
 -10   7   6     1448.85     1358.80     57.09 o 
  -9   7   6       15.34       14.17      9.10 o 
  -8   7   6     1250.16     1266.18     43.68 o 
  -7   7   6      400.06      391.83     24.03 o 
  -6   7   6      926.55      975.86     36.50 o 
  -5   7   6      441.42      424.90     19.99 o 
  -4   7   6       52.38       92.18     11.40 o 
  -3   7   6      351.07      323.26     16.46 o 
  -2   7   6      271.01      260.39     14.40 o 
  -1   7   6      160.65      136.92     11.60 o 
   0   7   6     1774.17     1726.06     40.24 o 
   1   7   6        3.53       15.02      4.23 o 
   2   7   6     3880.78     4042.40     86.05 o 
   3   7   6       75.79       96.68     13.27 o 
   4   7   6      850.23      854.01     32.56 o 
   5   7   6      283.07      257.65     22.75 o 
   6   7   6      887.15      776.20     37.10 o 
   7   7   6      137.58      135.24     19.51 o 
   8   7   6      311.69      297.02     29.77 o 
   9   7   6       89.12      100.16     18.24 o 
  10   7   6        9.25       -0.07      9.18 o 
  11   7   6       28.32       25.45     10.71 o 
 -14   8   6      122.23      101.35     26.89 o 
 -13   8   6       82.28       69.80     24.72 o 
 -12   8   6      103.62      107.54     25.02 o 
 -11   8   6      128.80       92.02     16.50 o 
 -10   8   6       66.73       64.74     15.91 o 
  -9   8   6      790.74      781.51     43.68 o 
  -8   8   6        9.03        6.43      8.43 o 
  -7   8   6       71.83       56.42     10.53 o 
  -6   8   6     1022.55      950.83     37.67 o 
  -5   8   6        4.05       15.03      5.87 o 
  -4   8   6      739.15      746.64     28.09 o 
  -3   8   6       14.34       33.41      6.62 o 
  -2   8   6     1643.42     1664.35     40.69 o 
  -1   8   6      103.31      103.63     10.73 o 
   0   8   6     2314.81     2461.80     41.77 o 
   1   8   6     2429.86     2122.56     49.80 o 
   2   8   6      178.33      169.25     17.83 o 
   3   8   6     2172.31     1835.03     49.02 o 
   4   8   6      211.72      214.25     21.41 o 
   5   8   6      228.97      211.07     24.00 o 
   6   8   6       41.42       54.40     12.01 o 
   7   8   6      153.62      131.63     19.21 o 
   8   8   6      208.21      214.93     30.17 o 
   9   8   6       16.19       10.83      9.43 o 
  10   8   6       95.89       80.19     17.88 o 
  11   8   6        0.54       -5.11     13.44 o 
 -13   9   6       54.19       36.32     29.85 o 
 -12   9   6      225.84      266.68     42.75 o 
 -11   9   6        0.04        4.86      7.85 o 
 -10   9   6      585.40      557.60     40.54 o 
  -9   9   6       70.06      106.04     19.56 o 
  -8   9   6      570.33      540.16     36.65 o 
  -7   9   6       24.46       35.13     10.43 o 
  -6   9   6      718.50      690.70     33.38 o 
  -5   9   6      152.77      155.76     19.03 o 
  -4   9   6       36.65       61.51      8.86 o 
  -3   9   6      262.21      264.91     19.13 o 
  -2   9   6        1.97        4.02      5.03 o 
  -1   9   6      469.16      409.55     20.97 o 
   0   9   6      367.98      363.31     27.60 o 
   1   9   6      381.32      512.65     25.56 o 
   2   9   6     1117.05     1149.30     39.41 o 
   3   9   6        0.19       24.66      7.78 o 
   4   9   6     1178.66     1118.14     40.67 o 
   5   9   6       41.56       43.12     10.15 o 
   6   9   6      366.27      381.08     34.18 o 
   7   9   6       56.05       81.89     15.86 o 
   8   9   6       83.13       62.10     14.26 o 
   9   9   6       62.51       51.40     15.36 o 
  10   9   6       11.77       27.95     11.64 o 
 -12  10   6       17.19        9.84     10.64 o 
 -11  10   6      106.56       68.08     16.15 o 
 -10  10   6        2.58       18.70     19.38 o 
  -9  10   6      353.07      352.00     37.56 o 
  -8  10   6       63.35       90.58     18.64 o 
  -7  10   6      119.43       81.33     17.76 o 
  -6  10   6      162.92      159.00     24.19 o 
  -5  10   6       53.68       57.98     14.53 o 
  -4  10   6      136.89      130.93     13.93 o 
  -3  10   6        0.01       11.13      5.51 o 
  -2  10   6      303.64      307.77     22.82 o 
  -1  10   6       21.73       17.64      8.95 o 
   0  10   6      115.56      139.92     19.01 o 
   1  10   6        9.18        3.72      7.59 o 
   2  10   6       14.27       15.96      6.83 o 
   3  10   6      278.96      314.72     26.66 o 
   4  10   6      173.19      206.60     22.05 o 
   5  10   6       61.12       61.29     10.43 o 
   6  10   6        2.98        5.66      7.67 o 
   7  10   6       30.00       35.09     12.93 o 
   8  10   6       27.90       27.23     12.21 o 
   9  10   6       27.75       33.03     14.39 o 
 -11  11   6        7.35       18.01     20.91 o 
 -10  11   6      143.17      103.49     27.78 o 
  -9  11   6       10.19       -0.89     11.34 o 
  -8  11   6        8.90       -2.66      8.53 o 
  -7  11   6       12.27       34.04     12.84 o 
  -6  11   6      109.33       99.97     20.05 o 
  -5  11   6      172.04      158.86     23.40 o 
  -4  11   6      103.91      101.25     16.47 o 
  -3  11   6      274.38      282.23     27.75 o 
  -2  11   6        9.10       10.34      8.29 o 
  -1  11   6       64.79       93.86     16.24 o 
   0  11   6        2.81       30.91      9.77 o 
   1  11   6        8.65       14.84      8.60 o 
   2  11   6        5.85       17.71      8.88 o 
   3  11   6      445.02      460.67     35.26 o 
   4  11   6      185.97      194.48     21.15 o 
   5  11   6        0.17       -0.10      7.07 o 
   6  11   6       58.63       55.33     10.94 o 
   7  11   6       36.67       19.74     13.36 o 
   8  11   6       34.68       45.57     15.20 o 
  -9  12   6       49.79       27.73     12.55 o 
  -8  12   6       23.80       12.19     10.41 o 
  -7  12   6        9.35       20.22     13.83 o 
  -6  12   6       61.85       69.66     21.03 o 
  -5  12   6       60.45       97.98     23.39 o 
  -4  12   6      171.83      138.70     29.53 o 
  -3  12   6        1.92        5.67     11.41 o 
  -2  12   6      239.52      214.47     30.14 o 
  -1  12   6        2.27       25.00      9.76 o 
   0  12   6       77.88       79.98     23.22 o 
   1  12   6        2.84        5.98      9.61 o 
   2  12   6      117.63       94.27     16.04 o 
   3  12   6      219.68      246.73     29.04 o 
   4  12   6       57.86       69.07     13.44 o 
   5  12   6       63.61       47.94     12.05 o 
   6  12   6        5.83       15.63      9.50 o 
  -7  13   6       49.80       53.79     16.53 o 
  -6  13   6        0.85       -1.22     12.85 o 
  -5  13   6      119.23      117.74     33.07 o 
  -4  13   6       21.74       46.83     17.13 o 
  -3  13   6      268.36      213.64     42.62 o 
  -2  13   6       31.30       49.78     14.24 o 
  -1  13   6      234.57      290.03     36.22 o 
   0  13   6        1.08       10.01     14.48 o 
   1  13   6       62.60       83.25     17.29 o 
   2  13   6       32.72       26.04      8.79 o 
   3  13   6       67.01       84.45     20.68 o 
   4  13   6       72.89       48.14     14.16 o 
  -3  14   6        4.16        5.12     14.25 o 
  -2  14   6      133.88      145.25     29.87 o 
  -1  14   6        5.85        6.49     12.37 o 
   0  14   6       67.66       14.73     11.48 o 
 -17   1   7        0.00       17.44     13.19 o 
 -16   1   7       10.02        4.55     11.17 o 
 -15   1   7        0.02        3.75     16.78 o 
 -14   1   7       21.80       52.75     18.44 o 
 -13   1   7        6.53       27.73     12.42 o 
 -12   1   7       27.04       41.36     14.05 o 
 -11   1   7        0.12        5.78      7.03 o 
 -10   1   7       67.12      109.46     16.07 o 
  -9   1   7      394.15      471.17     26.05 o 
  -8   1   7        0.50       15.40      4.24 o 
  -7   1   7       53.99       54.23      7.72 o 
  -6   1   7     1721.77     1689.66     23.86 o 
  -5   1   7     1426.79     1356.31     23.44 o 
  -4   1   7      372.32      359.98     11.64 o 
  -3   1   7       14.91       16.39      2.63 o 
  -2   1   7      245.92      221.90      7.58 o 
  -1   1   7       10.75       26.77      3.71 o 
   0   1   7      564.31      514.03     15.50 o 
   1   1   7      457.86      402.47     15.88 o 
   2   1   7      110.21      137.84      8.76 o 
   3   1   7       26.91       50.59      6.91 o 
   4   1   7      190.75      197.35     13.24 o 
   5   1   7        3.65       26.15      5.77 o 
   6   1   7        0.39        4.73      3.86 o 
   7   1   7        9.55       29.52      7.74 o 
   8   1   7        2.67       11.83      5.64 o 
   9   1   7        5.05       24.85      7.48 o 
  10   1   7        3.90        8.58      7.19 o 
  11   1   7        7.32        7.36     11.83 o 
  12   1   7       11.24       -9.01     14.01 o 
  13   1   7        4.12       20.97     23.29 o 
 -17   2   7       14.49       11.07     16.96 o 
 -16   2   7       21.53       54.44     22.58 o 
 -15   2   7        6.17       34.99     17.40 o 
 -14   2   7        0.65        8.24     13.16 o 
 -13   2   7        8.87       20.92     12.95 o 
 -12   2   7       68.20       68.35     18.36 o 
 -11   2   7      241.40      252.18     43.42 o 
 -10   2   7       91.80       99.69     15.55 o 
  -9   2   7      337.28      316.43     23.65 o 
  -8   2   7      522.55      505.11     25.12 o 
  -7   2   7     1216.28     1247.34     31.28 o 
  -6   2   7      937.74     1013.39     27.30 o 
  -5   2   7      855.03      757.00     16.93 o 
  -4   2   7       49.92       97.22      7.23 o 
  -3   2   7      833.77      701.01     17.43 o 
  -2   2   7        2.17       18.67      3.67 o 
  -1   2   7     1431.13     1150.51     23.60 o 
   0   2   7     1409.69     1256.62     21.70 o 
   1   2   7       33.37       24.37      4.36 o 
   2   2   7      845.55      741.51     14.25 o 
   3   2   7       15.63       12.16      3.08 o 
   4   2   7       70.36       67.95      7.23 o 
   5   2   7       66.04       71.70     10.07 o 
   6   2   7        9.92        7.77      5.29 o 
   7   2   7       64.84       82.50     11.16 o 
   8   2   7       43.92       67.86     10.95 o 
   9   2   7        1.06        7.84      5.80 o 
  10   2   7       63.62       65.25     12.71 o 
  11   2   7       21.24       41.61     14.55 o 
  12   2   7        0.64       19.27     12.51 o 
  13   2   7        1.63      -13.57     19.01 o 
 -17   3   7        0.10       23.38     14.28 o 
 -16   3   7       29.19       37.43     21.33 o 
 -15   3   7        9.81       -9.21      9.21 o 
 -14   3   7        2.79        9.80     19.01 o 
 -13   3   7      168.89      180.53     31.92 o 
 -12   3   7       32.35       59.48     28.60 o 
 -11   3   7      360.50      403.19     43.67 o 
 -10   3   7      384.14      388.18     40.67 o 
  -9   3   7      236.20      229.45     20.24 o 
  -8   3   7       26.34       19.19      5.28 o 
  -7   3   7      961.59      879.83     27.12 o 
  -6   3   7     1046.91     1122.91     23.47 o 
  -5   3   7      735.91      566.35     15.55 o 
  -4   3   7      423.39      463.15     14.56 o 
  -3   3   7       24.75       11.82      3.20 o 
  -2   3   7      483.55      524.80     17.40 o 
  -1   3   7      191.24      204.35     11.53 o 
   0   3   7      274.45      185.73     11.87 o 
   1   3   7      225.83      278.28     10.37 o 
   2   3   7       60.69       50.49      4.65 o 
   3   3   7      337.74      380.07     13.43 o 
   4   3   7      644.16      678.33     24.84 o 
   5   3   7      931.45      941.97     30.62 o 
   6   3   7      488.19      554.69     24.28 o 
   7   3   7      147.81      205.88     18.99 o 
   8   3   7       12.19       17.56      7.47 o 
   9   3   7       25.54       36.95     10.65 o 
  10   3   7        0.50        3.79      7.09 o 
  11   3   7       10.04       19.39     10.97 o 
  12   3   7        5.74       16.18     13.68 o 
  13   3   7        4.23       31.59     26.06 o 
 -16   4   7       54.57      112.16     26.16 o 
 -15   4   7       33.08       34.94     33.29 o 
 -14   4   7       21.00       36.01     14.80 o 
 -13   4   7       35.96       45.75     15.92 o 
 -12   4   7       81.57       75.50     19.94 o 
 -11   4   7      201.42      265.69     37.52 o 
 -10   4   7       15.49        7.70     12.90 o 
  -9   4   7      474.54      459.81     27.93 o 
  -8   4   7       50.25       56.45     11.96 o 
  -7   4   7      185.24      201.49     18.35 o 
  -6   4   7       93.31       87.05      9.77 o 
  -5   4   7      535.81      459.02     17.02 o 
  -4   4   7     3527.60     3039.55     41.84 o 
  -3   4   7       72.76       71.99      7.72 o 
  -2   4   7      166.06      254.94     12.73 o 
  -1   4   7      697.81      522.95     17.38 o 
   0   4   7      103.10       57.96      5.94 o 
   1   4   7      169.43      118.58      8.04 o 
   2   4   7      225.35      110.04     11.08 o 
   3   4   7      553.62      561.47     20.37 o 
   4   4   7       16.29       24.76      6.04 o 
   5   4   7      120.66      163.05     16.19 o 
   6   4   7      157.19      123.07     14.52 o 
   7   4   7      234.55      229.27     23.30 o 
   8   4   7      252.55      314.20     28.81 o 
   9   4   7        0.66        9.26      7.64 o 
  10   4   7       38.29       84.37     15.73 o 
  11   4   7        0.01        0.24     10.80 o 
  12   4   7        1.07       16.98     10.51 o 
 -16   5   7       36.07       44.89     22.00 o 
 -15   5   7        6.44       -4.15     12.86 o 
 -14   5   7        0.07       -1.15     12.49 o 
 -13   5   7      165.85      186.28     32.38 o 
 -12   5   7       57.57       77.43     20.33 o 
 -11   5   7       53.52       70.08     19.90 o 
 -10   5   7      336.32      328.61     27.74 o 
  -9   5   7       89.24       87.99     14.86 o 
  -8   5   7        1.48        3.01      6.90 o 
  -7   5   7      195.06      191.70     18.94 o 
  -6   5   7       74.49       61.91     10.53 o 
  -5   5   7        2.36        9.04      3.33 o 
  -4   5   7     1123.01     1042.35     30.76 o 
  -3   5   7       28.98       65.69      7.92 o 
  -2   5   7      116.91       86.30      9.41 o 
  -1   5   7     2160.77     1926.41     37.46 o 
   0   5   7      894.09      763.04     26.23 o 
   1   5   7     1120.58     1190.76     29.05 o 
   2   5   7      358.23      322.88     16.78 o 
   3   5   7       48.25      120.00     12.28 o 
   4   5   7      321.07      265.46     17.17 o 
   5   5   7      182.06      209.13     25.35 o 
   6   5   7      131.67      126.22     17.50 o 
   7   5   7        0.94        6.17      7.22 o 
   8   5   7       32.63       40.39     11.47 o 
   9   5   7        0.59        6.02      7.84 o 
  10   5   7        0.32        8.24      8.88 o 
  11   5   7       21.13       38.29     14.20 o 
  12   5   7        1.08       -3.05     16.54 o 
 -15   6   7       21.18       58.87     27.85 o 
 -14   6   7       10.76       15.19     15.75 o 
 -13   6   7        2.38       10.10     12.13 o 
 -12   6   7      123.88      142.69     30.54 o 
 -11   6   7        8.11       24.23     12.36 o 
 -10   6   7     1209.61     1092.08     48.91 o 
  -9   6   7      516.11      524.42     32.89 o 
  -8   6   7      343.10      323.67     25.78 o 
  -7   6   7      171.81      236.24     21.74 o 
  -6   6   7      174.57      187.06     19.12 o 
  -5   6   7      438.26      468.61     20.19 o 
  -4   6   7     2089.87     2064.55     36.36 o 
  -3   6   7        5.27        8.08      3.76 o 
  -2   6   7       14.42       24.02      4.65 o 
  -1   6   7       31.67       37.15      5.72 o 
   0   6   7      112.66      129.72     10.73 o 
   1   6   7      373.31      355.65     17.54 o 
   2   6   7      184.76      199.65     15.86 o 
   3   6   7       71.77      101.29     11.62 o 
   4   6   7      158.87      180.30     18.23 o 
   5   6   7      484.56      557.22     26.79 o 
   6   6   7       25.42       41.79     10.91 o 
   7   6   7      657.14      665.83     34.98 o 
   8   6   7       28.73       40.67     11.23 o 
   9   6   7       17.33        5.64     10.21 o 
  10   6   7        2.35       10.48     10.75 o 
  11   6   7       10.18       13.92     11.17 o 
  12   6   7        0.35        6.52     12.90 o 
 -15   7   7       15.35       41.43     19.56 o 
 -14   7   7       12.69       23.42     13.13 o 
 -13   7   7       18.18       23.40     13.97 o 
 -12   7   7       48.16       73.80     20.89 o 
 -11   7   7      121.82      113.85     26.84 o 
 -10   7   7        6.83       -1.27     11.93 o 
  -9   7   7      272.46      309.66     32.35 o 
  -8   7   7      319.48      324.97     25.57 o 
  -7   7   7       67.29       74.32     12.32 o 
  -6   7   7       75.77       78.16     12.44 o 
  -5   7   7        6.46        8.23      4.59 o 
  -4   7   7       48.07       72.16     10.89 o 
  -3   7   7       33.16       37.43      7.93 o 
  -2   7   7        5.23       11.06      3.55 o 
  -1   7   7      105.20      116.62     10.67 o 
   0   7   7      296.96      251.70     17.55 o 
   1   7   7        5.19       31.52      6.97 o 
   2   7   7        1.16        5.51      5.51 o 
   3   7   7       16.67       24.82      7.86 o 
   4   7   7       10.87       20.36      6.97 o 
   5   7   7      198.60      199.66     20.77 o 
   6   7   7       73.90       62.34     13.27 o 
   7   7   7        0.05        8.22      8.16 o 
   8   7   7       28.10       23.44      9.90 o 
   9   7   7        0.01       13.04     10.44 o 
  10   7   7       13.52       37.56     12.78 o 
  11   7   7        0.06        4.68     10.51 o 
 -14   8   7        4.20       14.11     25.03 o 
 -13   8   7        2.98        9.92     16.60 o 
 -12   8   7        7.92        8.59     11.62 o 
 -11   8   7       16.73       43.38     11.91 o 
 -10   8   7      119.36      124.07     22.23 o 
  -9   8   7       20.49       15.17      9.89 o 
  -8   8   7        0.13        9.97      5.92 o 
  -7   8   7        8.19       32.56      8.90 o 
  -6   8   7       67.19       59.29     11.97 o 
  -5   8   7       64.90       67.46     12.27 o 
  -4   8   7        1.26        2.97      5.17 o 
  -3   8   7       68.23       72.17      9.64 o 
  -2   8   7       47.04       57.64      8.56 o 
  -1   8   7       62.21       75.89     10.55 o 
   0   8   7      111.27      118.77     12.72 o 
   1   8   7      183.53      172.61     17.70 o 
   2   8   7      118.82      189.55     19.72 o 
   3   8   7      230.28      238.25     26.05 o 
   4   8   7      189.41      179.62     19.82 o 
   5   8   7       21.22       19.59      7.67 o 
   6   8   7        2.00        4.72      7.56 o 
   7   8   7       76.51       59.33     13.71 o 
   8   8   7        0.52       20.58      8.99 o 
   9   8   7        7.82       -4.01      8.96 o 
  10   8   7        5.51       11.08     11.05 o 
 -13   9   7        0.79       20.52     15.44 o 
 -12   9   7        0.03       -4.75     11.83 o 
 -11   9   7        0.17        9.10      9.51 o 
 -10   9   7        1.64       -3.06     14.52 o 
  -9   9   7        0.20        2.92     10.75 o 
  -8   9   7        0.89        5.75      9.71 o 
  -7   9   7        0.45        2.34      6.35 o 
  -6   9   7        5.73       28.72      8.77 o 
  -5   9   7       82.93      118.60     16.41 o 
  -4   9   7      108.19      113.28     13.96 o 
  -3   9   7        2.61       18.97      5.98 o 
  -2   9   7       24.66       27.35      7.73 o 
  -1   9   7      172.55      157.88     17.27 o 
   0   9   7        2.33        7.42      6.77 o 
   1   9   7       94.07      107.22     15.17 o 
   2   9   7      104.03      103.28     14.14 o 
   3   9   7      181.97      197.66     23.69 o 
   4   9   7       25.33       31.76     11.07 o 
   5   9   7       36.12       40.30     10.21 o 
   6   9   7       83.66       72.85     14.73 o 
   7   9   7       11.07       20.78      9.53 o 
   8   9   7        0.19       -3.92      8.82 o 
   9   9   7       33.40       60.55     16.19 o 
 -12  10   7       12.70       18.99     15.98 o 
 -11  10   7       19.86       45.26     14.18 o 
 -10  10   7        3.31       23.85     13.46 o 
  -9  10   7       15.73       39.99     17.06 o 
  -8  10   7      217.25      270.73     35.20 o 
  -7  10   7        7.43       27.09     10.96 o 
  -6  10   7       18.70       44.18     11.31 o 
  -5  10   7       40.00       40.99      9.66 o 
  -4  10   7        0.50        7.26      5.99 o 
  -3  10   7      183.90      179.32     18.33 o 
  -2  10   7      112.64      129.43     17.98 o 
  -1  10   7      105.26      113.95     17.07 o 
   0  10   7      489.48      510.28     34.70 o 
   1  10   7      349.53      393.49     33.22 o 
   2  10   7      156.22      160.88     18.44 o 
   3  10   7      217.01      235.31     23.09 o 
   4  10   7       62.22       50.87     12.48 o 
   5  10   7       47.75       36.79     10.03 o 
   6  10   7        0.35       -3.09      8.46 o 
   7  10   7        0.09       24.86     10.45 o 
   8  10   7        0.30        5.89     10.56 o 
 -11  11   7        4.24       17.15     11.74 o 
 -10  11   7        0.21        5.00     10.88 o 
  -9  11   7        1.01       11.70      9.30 o 
  -8  11   7       75.25       77.78     18.22 o 
  -7  11   7      121.64      152.03     25.14 o 
  -6  11   7       58.32       67.22     15.48 o 
  -5  11   7       89.51      108.86     18.76 o 
  -4  11   7       92.98       92.66     15.10 o 
  -3  11   7        9.15       24.66      9.20 o 
  -2  11   7        2.38       11.67      8.49 o 
  -1  11   7      105.65      110.83     17.05 o 
   0  11   7        3.13       12.38      9.37 o 
   1  11   7       78.26       82.17     15.33 o 
   2  11   7       98.38      112.23     17.36 o 
   3  11   7      238.20      216.48     24.75 o 
   4  11   7        1.25        6.52      7.11 o 
   5  11   7        3.21        0.85      7.76 o 
   6  11   7       19.70       23.58     14.83 o 
   7  11   7        6.95        9.76     12.68 o 
  -9  12   7        0.34       -9.62      9.62 o 
  -8  12   7        1.36       10.53     10.02 o 
  -7  12   7       92.94       95.49     17.51 o 
  -6  12   7       22.46       57.94     14.77 o 
  -5  12   7       40.44       33.96     13.07 o 
  -4  12   7        1.26       19.57     12.17 o 
  -3  12   7      111.71      139.06     29.09 o 
  -2  12   7       98.47      107.50     16.67 o 
  -1  12   7        1.45       21.21     10.78 o 
   0  12   7      162.11      193.56     24.38 o 
   1  12   7       25.19       47.19     11.34 o 
   2  12   7       90.15       89.90     15.13 o 
   3  12   7       57.31       82.12     14.66 o 
   4  12   7       10.13       23.58      9.85 o 
   5  12   7        0.19       33.34     11.46 o 
  -7  13   7        0.19       22.71     13.87 o 
  -6  13   7       65.87       66.55     21.45 o 
  -5  13   7       10.77       23.40     13.92 o 
  -4  13   7       79.71       36.45     34.67 o 
  -3  13   7        7.32       25.07     14.19 o 
  -2  13   7       22.16       26.67     13.53 o 
  -1  13   7       79.18       65.71     15.58 o 
   0  13   7        1.73        6.27      8.61 o 
   1  13   7       16.47        5.28      9.27 o 
   2  13   7        0.01       -9.60      9.60 o 
   3  13   7       11.31       11.84     10.17 o 
 -17   0   8       56.37       42.75     19.01 o 
 -16   0   8        0.05        2.50     16.24 o 
 -15   0   8       45.50       22.67     14.99 o 
 -14   0   8       21.89       31.42     21.15 o 
 -13   0   8      713.87      642.24     45.76 o 
 -12   0   8       59.09       57.29     16.69 o 
 -11   0   8      252.71      314.81     36.10 o 
 -10   0   8     1335.01     1272.98     82.51 o 
  -9   0   8      301.06      343.44     30.42 o 
  -8   0   8     5281.16     5404.74    262.12 o 
  -7   0   8        0.50       15.51      4.03 o 
  -6   0   8     5877.86     5630.91     67.41 o 
  -5   0   8       11.34       45.75      7.48 o 
  -4   0   8     1802.61     1616.52     32.28 o 
  -3   0   8       54.94      123.70      9.79 o 
  -2   0   8      402.44      504.95     20.15 o 
  -1   0   8    13600.86    15153.52    334.78 o 
   0   0   8     1193.02     1430.13     50.17 o 
   1   0   8      810.98     1348.35     46.10 o 
   2   0   8     1164.29     1405.03     49.73 o 
   3   0   8      226.23      440.02     26.01 o 
   4   0   8     1918.46     1985.20     52.83 o 
   5   0   8      229.83      174.08     23.63 o 
   6   0   8     3839.63     4070.49    206.92 o 
   7   0   8      356.84      408.39     36.59 o 
   8   0   8     1374.21     1349.42    100.63 o 
   9   0   8      123.75       93.93     21.12 o 
  10   0   8       19.50       33.90     13.79 o 
  11   0   8      142.38      126.04     24.49 o 
 -17   1   8        9.59        4.02     11.64 o 
 -16   1   8      138.35      133.26     27.58 o 
 -15   1   8        0.18        9.37     12.32 o 
 -14   1   8      654.43      716.33     56.63 o 
 -13   1   8        0.59       -4.51      8.98 o 
 -12   1   8     1182.25     1189.03     62.26 o 
 -11   1   8       13.89       54.88     12.79 o 
 -10   1   8      650.38      716.42     45.64 o 
  -9   1   8      515.47      630.31     44.80 o 
  -8   1   8      226.06      186.84     19.43 o 
  -7   1   8      547.55      691.93     22.67 o 
  -6   1   8       14.24       50.33      5.86 o 
  -5   1   8     3465.66     3682.40     36.95 o 
  -4   1   8     2736.89     2776.89     31.90 o 
  -3   1   8      149.05       62.74      5.33 o 
  -2   1   8     8194.01     8207.84     76.85 o 
  -1   1   8       83.62       39.71      3.46 o 
   0   1   8    16401.95    16069.65    225.73 o 
   1   1   8     2747.05     2447.36     50.91 o 
   2   1   8     3031.00     2217.76     46.34 o 
   3   1   8     1383.31     1441.41     48.95 o 
   4   1   8      751.88      529.87     19.31 o 
   5   1   8      783.37      700.09     29.02 o 
   6   1   8       11.78       20.38      6.01 o 
   7   1   8      901.30      746.76     37.69 o 
   8   1   8       58.14       62.03     10.03 o 
   9   1   8        0.53        8.25      7.20 o 
  10   1   8      210.79      234.25     24.48 o 
  11   1   8       12.47       11.84     12.42 o 
  12   1   8      114.96       93.27     29.72 o 
 -17   2   8      151.74      132.16     28.51 o 
 -16   2   8        0.42       26.60     15.62 o 
 -15   2   8       93.39       58.28     18.76 o 
 -14   2   8       95.84       90.26     23.30 o 
 -13   2   8      398.93      382.10     45.21 o 
 -12   2   8      477.34      468.60     42.72 o 
 -11   2   8       97.90      103.98     22.85 o 
 -10   2   8     1334.51     1393.24     49.04 o 
  -9   2   8       84.59       82.13     14.38 o 
  -8   2   8     1984.94     2088.73     43.03 o 
  -7   2   8      841.66      725.04     24.60 o 
  -6   2   8     4050.76     3830.52     42.64 o 
  -5   2   8     1834.72     1994.07     29.97 o 
  -4   2   8     3275.33     3073.86     70.19 o 
  -3   2   8      654.56      940.55     21.44 o 
  -2   2   8       23.71       75.19      5.53 o 
  -1   2   8     3765.67     4664.23     77.82 o 
   0   2   8      266.23      210.24     10.41 o 
   1   2   8      629.68     1207.33     23.19 o 
   2   2   8     1067.33      970.88     22.85 o 
   3   2   8      572.46      784.28     27.93 o 
   4   2   8     2362.25     2095.77     44.97 o 
   5   2   8      175.74      168.34     16.14 o 
   6   2   8     1156.28     1181.83     36.49 o 
   7   2   8        5.97       11.47      6.20 o 
   8   2   8      524.02      535.70     26.06 o 
   9   2   8       20.53       25.68      9.68 o 
  10   2   8       20.06       27.72      9.82 o 
  11   2   8       53.90       40.22     18.43 o 
  12   2   8       17.25       -1.55     11.59 o 
 -17   3   8       10.75       26.60     16.78 o 
 -16   3   8      234.82      201.02     49.58 o 
 -15   3   8        1.09        3.26      9.95 o 
 -14   3   8      300.57      307.02     44.64 o 
 -13   3   8      134.08      152.58     37.26 o 
 -12   3   8      419.29      434.95     62.92 o 
 -11   3   8     1117.10     1119.79     67.61 o 
 -10   3   8       46.96       63.50     25.79 o 
  -9   3   8      831.84      909.32     50.52 o 
  -8   3   8       36.25       60.74      9.41 o 
  -7   3   8      357.99      456.85     24.14 o 
  -6   3   8      417.16      476.89     14.61 o 
  -5   3   8     1901.81     2015.12     31.59 o 
  -4   3   8     5490.07     5567.22     87.04 o 
  -3   3   8       63.62       35.88      5.59 o 
  -2   3   8     3607.86     3502.02     69.34 o 
  -1   3   8      463.69      497.88     16.97 o 
   0   3   8     5940.08     5313.83    104.63 o 
   1   3   8      417.84      467.00     14.41 o 
   2   3   8     3193.82     2616.51     56.09 o 
   3   3   8     1941.03     2282.20     42.49 o 
   4   3   8      308.23      316.19     20.38 o 
   5   3   8      177.80      258.14     20.33 o 
   6   3   8       58.38      111.13     13.77 o 
   7   3   8      378.70      346.23     24.97 o 
   8   3   8       11.61       17.65      8.50 o 
   9   3   8       77.22       73.14     14.08 o 
  10   3   8       81.31       84.41     15.23 o 
  11   3   8       27.42       37.82     10.93 o 
  12   3   8       67.43       57.03     23.56 o 
 -16   4   8       10.35       19.67     18.07 o 
 -15   4   8      198.25      170.84     50.96 o 
 -14   4   8       40.93       47.99     17.46 o 
 -13   4   8      410.95      386.28     50.92 o 
 -12   4   8      477.43      452.54     54.22 o 
 -11   4   8       38.47       38.14     14.96 o 
 -10   4   8      619.72      592.57     56.99 o 
  -9   4   8        6.35       23.94      7.63 o 
  -8   4   8     2033.88     2033.60     57.29 o 
  -7   4   8       44.94       45.54      7.36 o 
  -6   4   8     1600.61     1608.32     52.08 o 
  -5   4   8     4185.48     4217.07     59.63 o 
  -4   4   8      652.90      592.04     18.37 o 
  -3   4   8     1260.93     1232.02     32.07 o 
  -2   4   8       84.58       20.05      4.27 o 
  -1   4   8      530.65      732.69     21.65 o 
   0   4   8       42.43       88.68      9.66 o 
   1   4   8     2083.07     2596.29     42.90 o 
   2   4   8      869.74      729.10     23.40 o 
   3   4   8      257.24      347.91     17.50 o 
   4   4   8     1092.44     1045.52     29.95 o 
   5   4   8       51.91       66.37      9.99 o 
   6   4   8       86.65      104.85     13.78 o 
   7   4   8       99.22      134.82     18.67 o 
   8   4   8      396.75      419.96     33.81 o 
   9   4   8      178.69      189.59     23.33 o 
  10   4   8       53.02       47.69     13.10 o 
  11   4   8      102.25       73.47     17.76 o 
  12   4   8        2.24       30.60     12.35 o 
 -16   5   8       97.13      102.32     22.51 o 
 -15   5   8        0.68       23.85     13.85 o 
 -14   5   8      161.64      141.74     28.22 o 
 -13   5   8      160.96      174.32     32.04 o 
 -12   5   8      186.08      172.28     30.99 o 
 -11   5   8      856.15      737.26     52.33 o 
 -10   5   8        7.69       19.51     11.92 o 
  -9   5   8     1320.97     1281.06     49.34 o 
  -8   5   8        0.83        4.76      5.66 o 
  -7   5   8     2626.43     2527.86    109.09 o 
  -6   5   8      667.75      681.28     32.87 o 
  -5   5   8      484.83      492.97     17.18 o 
  -4   5   8     1148.11     1375.76     29.70 o 
  -3   5   8        7.66       48.61      7.11 o 
  -2   5   8       89.53      178.44     13.51 o 
  -1   5   8       46.20       10.11      4.00 o 
   0   5   8      369.58      363.61     16.39 o 
   1   5   8      641.28      581.97     21.23 o 
   2   5   8       26.88       24.88      6.07 o 
   3   5   8     1333.83     1419.47     39.91 o 
   4   5   8      343.89      320.78     19.68 o 
   5   5   8      194.97      248.43     24.79 o 
   6   5   8        1.61       -0.03      6.92 o 
   7   5   8      511.04      468.48     33.25 o 
   8   5   8       75.90       69.66     13.51 o 
   9   5   8      163.46      134.86     19.51 o 
  10   5   8      118.32      123.08     20.24 o 
  11   5   8       10.50       -5.67     12.32 o 
  12   5   8       72.92      119.60     32.35 o 
 -15   6   8      149.26      189.18     69.75 o 
 -14   6   8       23.24       25.06     14.08 o 
 -13   6   8      478.07      433.79     88.49 o 
 -12   6   8      408.97      399.29     50.06 o 
 -11   6   8       68.34       86.67     22.15 o 
 -10   6   8       29.94       20.88     12.62 o 
  -9   6   8      110.65      144.97     20.97 o 
  -8   6   8     1018.68      875.04     35.91 o 
  -7   6   8      141.05      126.59     16.16 o 
  -6   6   8      916.28      821.57     33.26 o 
  -5   6   8     2655.41     2392.28     58.35 o 
  -4   6   8        0.81       13.04      4.19 o 
  -3   6   8     1416.99     1445.60     39.72 o 
  -2   6   8       11.53       36.89      6.50 o 
  -1   6   8      978.44     1198.72     44.01 o 
   0   6   8       22.88       49.56      7.20 o 
   1   6   8      390.91      572.90     22.01 o 
   2   6   8        4.35        3.21      4.25 o 
   3   6   8        6.46       34.49      7.05 o 
   4   6   8      674.10      566.28     26.58 o 
   5   6   8        0.30        6.16      5.95 o 
   6   6   8       30.55       17.18      8.84 o 
   7   6   8        1.63       13.01      7.89 o 
   8   6   8       64.85       53.31     14.43 o 
   9   6   8      162.24      148.67     20.79 o 
  10   6   8       11.28       27.20     20.35 o 
  11   6   8       80.86       46.15     19.75 o 
 -15   7   8        2.12        3.68     13.54 o 
 -14   7   8       38.93       12.64     13.09 o 
 -13   7   8       85.37       69.98     29.94 o 
 -12   7   8      185.07      208.00     41.68 o 
 -11   7   8      471.91      441.64     69.61 o 
 -10   7   8       38.06       54.32     13.42 o 
  -9   7   8     1277.68     1339.84     57.25 o 
  -8   7   8       44.69       65.88     12.56 o 
  -7   7   8     1919.35     1844.77     53.45 o 
  -6   7   8      222.84      279.26     24.77 o 
  -5   7   8     1427.77     1533.13     47.04 o 
  -4   7   8      651.44      640.24     25.72 o 
  -3   7   8      807.22      884.54     30.35 o 
  -2   7   8      402.88      365.71     17.63 o 
  -1   7   8       10.38        7.24      4.68 o 
   0   7   8      492.58      386.22     19.61 o 
   1   7   8        1.07        8.73      4.74 o 
   2   7   8        0.85       31.20      8.16 o 
   3   7   8      645.37      646.87     39.61 o 
   4   7   8       20.75       19.06      7.90 o 
   5   7   8      486.16      416.17     29.57 o 
   6   7   8       55.20       80.53     14.90 o 
   7   7   8      220.99      242.28     26.82 o 
   8   7   8       68.71       76.67     15.17 o 
   9   7   8      129.18      149.69     31.22 o 
  10   7   8       12.62       38.24     12.81 o 
 -14   8   8        0.29        6.76     13.66 o 
 -13   8   8      222.35      175.49     34.40 o 
 -12   8   8      106.39      110.12     51.54 o 
 -11   8   8       56.22       58.99     13.88 o 
 -10   8   8      207.02      186.96     27.59 o 
  -9   8   8        5.58       21.84      9.63 o 
  -8   8   8      440.51      406.79     28.12 o 
  -7   8   8        9.15       47.31     10.68 o 
  -6   8   8      526.22      469.86     29.47 o 
  -5   8   8      497.10      400.33     26.97 o 
  -4   8   8      191.89      126.67     15.29 o 
  -3   8   8     1856.01     1842.90     46.41 o 
  -2   8   8        2.49        8.49      5.22 o 
  -1   8   8     1654.87     1654.67     40.47 o 
   0   8   8        0.24        9.14      5.70 o 
   1   8   8     1640.50     1617.99     45.79 o 
   2   8   8        8.43        3.40      6.17 o 
   3   8   8      830.29      757.84     33.07 o 
   4   8   8      293.72      290.90     25.40 o 
   5   8   8       44.63       47.97     10.68 o 
   6   8   8       85.98       91.71     16.94 o 
   7   8   8       19.75       26.78     10.10 o 
   8   8   8       31.46       37.42     10.38 o 
   9   8   8       27.11       33.83     12.48 o 
  10   8   8       12.50       11.62     12.77 o 
 -13   9   8       18.01        6.24     13.21 o 
 -12   9   8      104.29       78.48     21.73 o 
 -11   9   8      123.93      112.60     21.25 o 
 -10   9   8       11.99       44.79     11.42 o 
  -9   9   8     1076.06      993.60     58.19 o 
  -8   9   8       54.62       59.68     12.81 o 
  -7   9   8      120.82      122.87     17.12 o 
  -6   9   8        0.46       13.89      7.50 o 
  -5   9   8      534.64      471.59     28.94 o 
  -4   9   8      477.10      489.26     24.73 o 
  -3   9   8      468.75      481.82     25.17 o 
  -2   9   8      235.66      228.15     20.88 o 
  -1   9   8        5.94       14.59      6.75 o 
   0   9   8      776.86      718.84     31.02 o 
   1   9   8       26.00       32.01      8.85 o 
   2   9   8       15.50       16.92      7.17 o 
   3   9   8      263.22      299.41     26.37 o 
   4   9   8       15.04       11.77      7.90 o 
   5   9   8      235.32      239.25     24.19 o 
   6   9   8        6.59       15.27      8.20 o 
   7   9   8      129.81      114.98     18.81 o 
   8   9   8       67.38       44.23     15.62 o 
   9   9   8       72.96       83.08     18.93 o 
 -12  10   8       20.56       17.83     14.41 o 
 -11  10   8       24.87       16.69     15.71 o 
 -10  10   8      101.70       59.77     13.96 o 
  -9  10   8        2.65        2.68     13.91 o 
  -8  10   8      188.67      185.21     26.99 o 
  -7  10   8        9.55        6.74      7.97 o 
  -6  10   8       48.87       51.43     10.56 o 
  -5  10   8      193.97      192.49     23.77 o 
  -4  10   8        4.67        5.28      8.19 o 
  -3  10   8      216.99      205.87     19.96 o 
  -2  10   8       18.12       31.08     10.23 o 
  -1  10   8      217.53      274.66     27.80 o 
   0  10   8       11.39       17.90      9.31 o 
   1  10   8      113.71      164.60     21.73 o 
   2  10   8      165.32      172.48     19.64 o 
   3  10   8        7.02       29.27      9.08 o 
   4  10   8      200.24      209.00     22.77 o 
   5  10   8        7.00        8.19      7.41 o 
   6  10   8       63.30       79.60     13.62 o 
   7  10   8        6.82       -9.20      9.39 o 
   8  10   8       17.92       15.98     12.75 o 
 -11  11   8        3.71       16.42     10.88 o 
 -10  11   8       15.93       21.32     12.10 o 
  -9  11   8      364.09      352.94     38.39 o 
  -8  11   8       30.79       46.39     13.03 o 
  -7  11   8       52.80       59.21     15.32 o 
  -6  11   8       49.25       27.81     11.68 o 
  -5  11   8       47.62       37.92     12.19 o 
  -4  11   8       96.77       84.60     16.46 o 
  -3  11   8        1.34        5.12      7.60 o 
  -2  11   8      115.57      151.28     19.96 o 
  -1  11   8       11.00       13.77      8.45 o 
   0  11   8      266.31      268.24     28.52 o 
   1  11   8       54.11       53.07     12.17 o 
   2  11   8       52.24       61.97     14.50 o 
   3  11   8       79.65       56.49     16.36 o 
   4  11   8        2.64        6.12      7.06 o 
   5  11   8       61.80       39.54     10.13 o 
   6  11   8        0.10       19.62     12.71 o 
  -9  12   8        9.55       21.75     12.57 o 
  -8  12   8      270.14      271.32     33.41 o 
  -7  12   8        0.08       16.48     13.56 o 
  -6  12   8       75.46       72.00     23.05 o 
  -5  12   8       63.99       40.33     14.10 o 
  -4  12   8       24.37       16.96     21.15 o 
  -3  12   8       81.66       64.48     15.70 o 
  -2  12   8        7.20        9.56      9.80 o 
  -1  12   8      236.30      273.73     27.92 o 
   0  12   8       36.14       43.60     11.78 o 
   1  12   8       31.52       18.13      9.55 o 
   2  12   8       31.59       36.84     10.23 o 
   3  12   8       19.49       11.99      9.06 o 
   4  12   8      128.73       98.20     22.73 o 
   5  12   8       13.31       25.34     11.95 o 
  -7  13   8       19.88       23.46     13.55 o 
  -6  13   8        5.11       -7.15     16.60 o 
  -5  13   8       13.51       41.14     16.60 o 
  -4  13   8       39.10       34.60     21.42 o 
  -3  13   8       51.75       67.31     21.89 o 
  -2  13   8      247.85      225.90     31.15 o 
  -1  13   8        6.41       10.53      9.37 o 
   0  13   8      134.61       86.23     15.92 o 
   1  13   8       19.24        9.98     12.42 o 
   2  13   8       27.57       44.84     12.25 o 
 -17   1   9        1.32        7.04     13.52 o 
 -16   1   9        0.09       24.31     11.06 o 
 -15   1   9        6.65        7.06     10.61 o 
 -14   1   9        5.10       25.62     10.64 o 
 -13   1   9        8.67       33.28     10.81 o 
 -12   1   9       11.58       21.70     13.18 o 
 -11   1   9      121.12      148.91     20.52 o 
 -10   1   9        6.91       11.90     10.82 o 
  -9   1   9      158.89      162.83     19.96 o 
  -8   1   9       20.85       23.97      7.81 o 
  -7   1   9        2.62       18.62      4.39 o 
  -6   1   9      571.05      491.56     18.91 o 
  -5   1   9       39.15       64.05      6.46 o 
  -4   1   9        6.50       10.77      2.66 o 
  -3   1   9       13.15       15.00      2.92 o 
  -2   1   9       63.00       76.77      5.83 o 
  -1   1   9      589.34      594.58     12.31 o 
   0   1   9      669.93      653.02     17.25 o 
   1   1   9      320.20      243.33     11.61 o 
   2   1   9      232.16      178.25     13.39 o 
   3   1   9        0.13        7.29      4.22 o 
   4   1   9        1.10       14.40      4.46 o 
   5   1   9       12.33        3.77      4.79 o 
   6   1   9      133.79      176.74     17.69 o 
   7   1   9        6.33       17.75      6.85 o 
   8   1   9        6.67       12.79      8.18 o 
   9   1   9       48.41       81.11     13.78 o 
  10   1   9       25.61       35.27     10.61 o 
  11   1   9        5.06       22.47     12.35 o 
  12   1   9        5.19      -16.33     16.33 o 
 -17   2   9       12.83       28.95     22.31 o 
 -16   2   9       33.77       29.54     23.65 o 
 -15   2   9        3.10        2.62     11.09 o 
 -14   2   9      113.05      128.45     26.91 o 
 -13   2   9        2.26       20.64     12.87 o 
 -12   2   9      185.96      191.82     35.34 o 
 -11   2   9       52.48       45.71     15.90 o 
 -10   2   9      498.02      444.46     27.43 o 
  -9   2   9      319.36      315.67     24.64 o 
  -8   2   9      355.79      353.86     21.38 o 
  -7   2   9      222.18      225.87     15.17 o 
  -6   2   9      195.57      183.03      9.94 o 
  -5   2   9      119.53       78.74      7.90 o 
  -4   2   9       41.37       49.87      6.43 o 
  -3   2   9     1183.98     1061.18     20.52 o 
  -2   2   9      855.42      821.43     16.50 o 
  -1   2   9      948.35      889.71     20.41 o 
   0   2   9      592.14      626.89     17.37 o 
   1   2   9     1472.28     1413.96     26.52 o 
   2   2   9       88.34      149.02     10.95 o 
   3   2   9      112.42       92.10     12.00 o 
   4   2   9      482.72      510.44     23.28 o 
   5   2   9      270.46      201.79     18.68 o 
   6   2   9      133.97      159.71     17.31 o 
   7   2   9        0.84       19.67      6.82 o 
   8   2   9      168.60      188.77     19.23 o 
   9   2   9       14.68       37.87      8.64 o 
  10   2   9       28.53       47.30     15.29 o 
  11   2   9        0.44       -0.04     10.70 o 
  12   2   9        1.29       -0.15     12.29 o 
 -17   3   9        1.80      -14.99     14.99 o 
 -16   3   9       18.91       42.32     16.81 o 
 -15   3   9       10.55        3.80     11.64 o 
 -14   3   9       51.66       86.81     21.61 o 
 -13   3   9        0.54        8.25     14.82 o 
 -12   3   9      173.84      157.48     28.68 o 
 -11   3   9       18.89       45.38     15.95 o 
 -10   3   9       35.62       44.74     15.59 o 
  -9   3   9       28.43       24.50     13.53 o 
  -8   3   9       93.72      114.24     13.16 o 
  -7   3   9        0.01        4.17      3.98 o 
  -6   3   9      504.91      397.96     17.45 o 
  -5   3   9      257.84      361.62     14.18 o 
  -4   3   9      630.39      427.57     15.62 o 
  -3   3   9      114.32      166.04     12.31 o 
  -2   3   9      150.06      128.83     11.24 o 
  -1   3   9      137.61       93.69      9.63 o 
   0   3   9       20.11       15.40      4.42 o 
   1   3   9       82.58       69.53      7.29 o 
   2   3   9        2.42        0.89      3.74 o 
   3   3   9      347.95      380.03     17.89 o 
   4   3   9       41.99       75.32     11.37 o 
   5   3   9       19.90       10.09      6.46 o 
   6   3   9       21.71       44.83      8.57 o 
   7   3   9       36.25       75.62     11.73 o 
   8   3   9        3.39        8.60      7.90 o 
   9   3   9       11.97       47.06     11.79 o 
  10   3   9       10.88       43.13     11.12 o 
  11   3   9       23.70       15.08     12.92 o 
  12   3   9        0.01       18.76     26.33 o 
 -16   4   9       29.42       33.71     17.13 o 
 -15   4   9        8.28        1.88     18.12 o 
 -14   4   9       54.55       67.08     27.62 o 
 -13   4   9        0.01        3.90     13.88 o 
 -12   4   9      171.58      231.01     35.88 o 
 -11   4   9        7.80       22.94     12.09 o 
 -10   4   9      907.15      821.84     52.06 o 
  -9   4   9       24.83       25.10      8.12 o 
  -8   4   9     1637.22     1571.77     66.75 o 
  -7   4   9       63.11       77.25     10.06 o 
  -6   4   9      948.08      774.36     39.74 o 
  -5   4   9       11.58       13.85      4.00 o 
  -4   4   9      181.43      167.95     12.06 o 
  -3   4   9     1628.37     1242.26     30.66 o 
  -2   4   9      583.96      574.46     19.61 o 
  -1   4   9       53.32       44.76      7.14 o 
   0   4   9       10.64       51.75      7.58 o 
   1   4   9      215.98      290.58     16.66 o 
   2   4   9        6.27        8.60      4.50 o 
   3   4   9      195.88      232.84     17.38 o 
   4   4   9       76.42      136.95     15.23 o 
   5   4   9       42.43       55.33      9.76 o 
   6   4   9       32.89       78.97     11.68 o 
   7   4   9       22.47       51.33     12.06 o 
   8   4   9        5.99       22.26      8.94 o 
   9   4   9       16.22       23.99     10.68 o 
  10   4   9       15.73        9.07      8.60 o 
  11   4   9       27.56       24.65     12.56 o 
 -16   5   9        0.63       18.87     12.73 o 
 -15   5   9       24.66       14.44     19.72 o 
 -14   5   9       12.75       20.09     14.67 o 
 -13   5   9      111.45      131.96     26.85 o 
 -12   5   9       97.11      115.35     26.47 o 
 -11   5   9       94.99      105.41     24.02 o 
 -10   5   9       38.12       46.04     16.38 o 
  -9   5   9      146.69      184.74     23.41 o 
  -8   5   9       18.35       19.40      6.85 o 
  -7   5   9       18.73       47.55      9.53 o 
  -6   5   9       12.28       11.24      5.37 o 
  -5   5   9      138.02      165.26     12.63 o 
  -4   5   9      113.54      106.73     10.67 o 
  -3   5   9      175.69      204.89     14.81 o 
  -2   5   9      812.68      716.84     23.08 o 
  -1   5   9      398.74      311.33     16.64 o 
   0   5   9      652.80      700.34     23.62 o 
   1   5   9      128.91      105.08     11.76 o 
   2   5   9      123.48      230.05     17.72 o 
   3   5   9     1087.52     1031.32     30.62 o 
   4   5   9      262.23      299.05     20.53 o 
   5   5   9      117.21      172.45     21.23 o 
   6   5   9        0.58       11.49      8.21 o 
   7   5   9        7.94       12.99      6.95 o 
   8   5   9        1.94       25.66      9.17 o 
   9   5   9       13.36       22.10     13.54 o 
  10   5   9        1.65       -2.42      9.61 o 
  11   5   9       20.82       14.04     11.73 o 
 -15   6   9       28.41       51.28     17.13 o 
 -14   6   9        0.06       23.27     14.30 o 
 -13   6   9        0.11       27.08     15.55 o 
 -12   6   9       12.02       31.91     15.04 o 
 -11   6   9        0.21       19.69     11.56 o 
 -10   6   9      157.01      155.43     22.00 o 
  -9   6   9        2.10       13.46     11.12 o 
  -8   6   9      200.56      226.20     22.31 o 
  -7   6   9       26.34       27.28      7.84 o 
  -6   6   9        6.80       26.11      8.09 o 
  -5   6   9      136.74      122.87     13.71 o 
  -4   6   9      274.24      258.49     15.48 o 
  -3   6   9      197.56      191.36     15.15 o 
  -2   6   9       53.38       42.78      7.18 o 
  -1   6   9       16.31       25.00      6.05 o 
   0   6   9       52.79       34.78      6.83 o 
   1   6   9       25.97       14.65      5.11 o 
   2   6   9      253.31      224.38     17.75 o 
   3   6   9       13.45       23.67      6.17 o 
   4   6   9       35.13       16.57      7.31 o 
   5   6   9       26.07       42.29     11.87 o 
   6   6   9       23.06       42.84     11.22 o 
   7   6   9        0.17        9.89      8.39 o 
   8   6   9       27.05       24.99     10.18 o 
   9   6   9        7.72       22.03     10.32 o 
  10   6   9       15.75       11.78      9.99 o 
 -15   7   9       20.04        0.89     18.47 o 
 -14   7   9        2.33       -0.54     14.24 o 
 -13   7   9        4.76       14.43     14.72 o 
 -12   7   9       45.56       94.84     23.17 o 
 -11   7   9      163.50      149.33     30.04 o 
 -10   7   9       11.14       22.87     10.68 o 
  -9   7   9      145.97      194.14     22.11 o 
  -8   7   9       42.54       59.48     11.40 o 
  -7   7   9       16.58       49.46     11.31 o 
  -6   7   9       19.04       21.68      7.61 o 
  -5   7   9       44.78       92.45     14.75 o 
  -4   7   9       49.85       77.07     11.23 o 
  -3   7   9        9.89       24.59      6.46 o 
  -2   7   9       65.32       62.29      9.24 o 
  -1   7   9      210.78      219.22     17.50 o 
   0   7   9      303.23      344.10     20.73 o 
   1   7   9      145.29      156.48     15.16 o 
   2   7   9      104.59      119.18     15.39 o 
   3   7   9      227.56      222.82     21.28 o 
   4   7   9       65.62       77.52     11.93 o 
   5   7   9        3.93       -0.29      6.01 o 
   6   7   9        6.85       24.22      9.52 o 
   7   7   9       34.32       32.95     10.77 o 
   8   7   9       12.04       10.11      8.75 o 
   9   7   9        0.37       -7.90      9.37 o 
  10   7   9        7.91       28.88     12.36 o 
 -14   8   9        0.64       -3.38     12.82 o 
 -13   8   9       17.84       20.08     13.40 o 
 -12   8   9        5.41        3.98     11.07 o 
 -11   8   9       58.78       62.14     20.33 o 
 -10   8   9      295.86      333.27     35.63 o 
  -9   8   9      174.32      183.66     21.63 o 
  -8   8   9      240.09      272.69     26.94 o 
  -7   8   9      197.84      216.21     23.46 o 
  -6   8   9        0.30       10.78      7.01 o 
  -5   8   9        1.37        2.03      8.37 o 
  -4   8   9      245.85      255.63     21.46 o 
  -3   8   9       54.07       39.90      9.02 o 
  -2   8   9       51.18       67.41     10.63 o 
  -1   8   9      144.93      138.19     14.20 o 
   0   8   9       73.88       90.00     11.79 o 
   1   8   9      776.62      644.55     29.78 o 
   2   8   9      195.50      207.70     21.18 o 
   3   8   9       12.82       17.61      7.54 o 
   4   8   9        0.78        7.47      6.88 o 
   5   8   9        4.97       14.73      7.71 o 
   6   8   9       36.79       25.28     10.76 o 
   7   8   9        2.96        3.79      9.35 o 
   8   8   9       35.61       36.17     12.75 o 
   9   8   9        0.02        4.37     13.78 o 
 -13   9   9        5.25       18.69     15.62 o 
 -12   9   9       33.22       46.23     17.98 o 
 -11   9   9       54.40       93.52     16.60 o 
 -10   9   9      157.25      150.47     23.23 o 
  -9   9   9       26.15       41.15     16.21 o 
  -8   9   9       85.21       90.96     15.29 o 
  -7   9   9      452.71      451.64     32.01 o 
  -6   9   9       18.15       28.35      8.81 o 
  -5   9   9      115.14      149.95     19.11 o 
  -4   9   9      281.77      319.02     28.72 o 
  -3   9   9      284.60      294.88     23.98 o 
  -2   9   9       21.18       39.03      9.06 o 
  -1   9   9       23.26       11.98      6.39 o 
   0   9   9      728.21      642.00     29.79 o 
   1   9   9       13.64       37.38     10.15 o 
   2   9   9      187.79      175.45     19.31 o 
   3   9   9       20.04       45.26     11.00 o 
   4   9   9       62.62       60.43     12.24 o 
   5   9   9       32.20       22.26     11.26 o 
   6   9   9       27.09       27.45      9.88 o 
   7   9   9       82.35       93.37     17.22 o 
   8   9   9        0.02        0.26     11.23 o 
 -12  10   9       14.02       19.64     13.30 o 
 -11  10   9       58.07       67.86     16.32 o 
 -10  10   9       97.79      144.00     22.49 o 
  -9  10   9      297.74      246.48     31.96 o 
  -8  10   9       66.01       54.01     15.15 o 
  -7  10   9       23.81       28.87     13.29 o 
  -6  10   9       31.05       27.70     10.82 o 
  -5  10   9       11.54       19.32      8.92 o 
  -4  10   9       38.24       27.29      8.87 o 
  -3  10   9        8.16       17.89      6.67 o 
  -2  10   9      157.77      173.80     22.22 o 
  -1  10   9      269.66      322.91     30.37 o 
   0  10   9        8.97       26.69     10.44 o 
   1  10   9      261.29      252.67     28.22 o 
   2  10   9       37.03       50.46     11.06 o 
   3  10   9        8.70       12.44     11.07 o 
   4  10   9        2.31        1.34      8.98 o 
   5  10   9        5.63        7.87      7.86 o 
   6  10   9       15.30       26.91     10.57 o 
   7  10   9        0.05        7.88     10.51 o 
 -11  11   9        1.88        0.00     11.25 o 
 -10  11   9       57.93       60.81     18.15 o 
  -9  11   9        1.51       15.12     10.23 o 
  -8  11   9      148.80      154.16     34.09 o 
  -7  11   9       34.43       38.88     12.89 o 
  -6  11   9       64.68       80.58     16.41 o 
  -5  11   9       15.86       13.53     10.67 o 
  -4  11   9       38.86       43.94     13.16 o 
  -3  11   9       26.80       42.87     12.47 o 
  -2  11   9       41.38       51.91     12.88 o 
  -1  11   9        1.86        8.85      8.10 o 
   0  11   9       40.51       55.85     13.06 o 
   1  11   9      107.96      118.43     18.87 o 
   2  11   9       61.88       80.83     15.71 o 
   3  11   9        5.82        6.56      9.74 o 
   4  11   9        4.51       20.28      8.14 o 
   5  11   9       47.58       70.29     13.31 o 
   6  11   9       12.37       44.37     12.29 o 
  -9  12   9       39.24       35.37     12.41 o 
  -8  12   9       43.49       73.99     15.64 o 
  -7  12   9       15.17       30.09     14.10 o 
  -6  12   9        3.46       11.60     12.02 o 
  -5  12   9        5.32        4.84     12.58 o 
  -4  12   9        1.10       -6.91      8.80 o 
  -3  12   9        8.72       14.37     10.78 o 
  -2  12   9        0.24        7.11      8.26 o 
  -1  12   9       12.30       15.36      9.33 o 
   0  12   9        0.55        6.52      8.54 o 
   1  12   9        1.27       11.82      8.67 o 
   2  12   9        6.44       23.83     10.63 o 
   3  12   9       39.08       60.46     15.17 o 
   4  12   9        0.01       19.82     11.27 o 
  -6  13   9       12.01       -0.47     13.27 o 
  -5  13   9       33.37        6.17     13.19 o 
  -4  13   9       23.69       24.94     15.27 o 
  -3  13   9       14.27       43.20     17.49 o 
  -2  13   9        7.85        4.21     10.75 o 
  -1  13   9        8.07       -0.88      9.56 o 
   0  13   9        8.02       -3.39      8.98 o 
   1  13   9        8.19       32.39     10.85 o 
 -17   0  10      171.18      148.96     39.89 o 
 -16   0  10      132.17      145.48     36.24 o 
 -15   0  10      100.50       89.87     29.81 o 
 -14   0  10      161.82      103.26     36.32 o 
 -13   0  10       19.00       22.86     10.98 o 
 -12   0  10      984.95      926.92     54.08 o 
 -11   0  10      220.71      248.67     33.96 o 
 -10   0  10      357.58      410.90     32.87 o 
  -9   0  10     1542.87     1368.98    102.64 o 
  -8   0  10        3.39        3.67      6.60 o 
  -7   0  10     3095.25     3133.80     80.44 o 
  -6   0  10      121.29      175.70     14.96 o 
  -5   0  10     4981.57     4804.02     70.29 o 
  -4   0  10     1687.81     1513.90     34.75 o 
  -3   0  10      461.90      414.16     17.50 o 
  -2   0  10       22.72       15.90      4.38 o 
  -1   0  10      312.95      208.32     12.48 o 
   0   0  10     1487.68     1705.80     42.57 o 
   1   0  10      139.80       72.87     12.69 o 
   2   0  10     1100.08     1186.75     66.41 o 
   3   0  10     1293.77     1451.08    134.10 o 
   4   0  10      159.67      203.49     22.74 o 
   5   0  10     1633.26     1753.82     56.44 o 
   6   0  10      308.96      276.90     37.62 o 
   7   0  10     1042.66     1076.96     62.26 o 
   8   0  10       58.85       75.99     19.73 o 
   9   0  10      267.54      308.10     60.69 o 
  10   0  10       45.62       69.18     19.10 o 
  11   0  10       59.81       91.05     22.09 o 
 -17   1  10      152.38      109.49     40.97 o 
 -16   1  10        6.89       18.04     18.39 o 
 -15   1  10      170.73      123.12     26.27 o 
 -14   1  10        3.16       22.66      9.82 o 
 -13   1  10     1758.01     1611.69     63.14 o 
 -12   1  10        4.85        4.23      7.37 o 
 -11   1  10     1366.31     1302.43     43.42 o 
 -10   1  10      103.97      184.14     19.18 o 
  -9   1  10     1833.89     1688.64     86.79 o 
  -8   1  10      583.87      717.57     28.42 o 
  -7   1  10      124.38      135.90     12.17 o 
  -6   1  10     1114.45     1288.95     25.66 o 
  -5   1  10     1445.06     1383.77     25.19 o 
  -4   1  10      722.75      923.85     20.19 o 
  -3   1  10     2148.46     2284.66     29.22 o 
  -2   1  10     1908.97     1495.42     22.47 o 
  -1   1  10     3130.25     3312.43     41.84 o 
   0   1  10       15.14       73.46      7.73 o 
   1   1  10     4435.72     4290.73     76.40 o 
   2   1  10      662.31      512.53     19.47 o 
   3   1  10     2478.09     2316.93     65.99 o 
   4   1  10     1107.56      894.15     42.35 o 
   5   1  10      493.67      483.83     23.77 o 
   6   1  10      193.91      143.10     16.54 o 
   7   1  10       19.45       32.79     10.45 o 
   8   1  10      262.75      245.82     29.66 o 
   9   1  10        0.25       22.44      9.40 o 
  10   1  10        5.64       20.60      9.41 o 
  11   1  10       48.73       39.98     28.08 o 
 -17   2  10       91.06       72.37     24.13 o 
 -16   2  10      101.79       74.31     20.84 o 
 -15   2  10        8.64       18.94     18.34 o 
 -14   2  10      229.92      166.25     30.92 o 
 -13   2  10      177.53      191.95     33.65 o 
 -12   2  10      568.86      547.10     47.92 o 
 -11   2  10      365.52      415.93     43.88 o 
 -10   2  10        5.84       20.57      7.76 o 
  -9   2  10     1560.35     1610.55     51.29 o 
  -8   2  10       47.41       41.05      7.69 o 
  -7   2  10     3364.47     3166.94     55.63 o 
  -6   2  10       29.30       28.16      4.90 o 
  -5   2  10     4120.95     3875.83     75.34 o 
  -4   2  10      564.54      507.74     16.75 o 
  -3   2  10     2697.51     2269.86     31.07 o 
  -2   2  10      524.25      534.34     16.60 o 
  -1   2  10      269.77      173.34     11.47 o 
   0   2  10     4240.51     4930.52     81.14 o 
   1   2  10      318.92      336.52     14.11 o 
   2   2  10      466.10      561.79     18.05 o 
   3   2  10      407.89      393.67     21.73 o 
   4   2  10      295.70      299.52     22.51 o 
   5   2  10      173.18      218.44     20.10 o 
   6   2  10        0.21        2.67      5.67 o 
   7   2  10      547.05      591.95     28.05 o 
   8   2  10        2.99       -0.67      6.13 o 
   9   2  10      194.18      208.71     25.00 o 
  10   2  10       17.83       21.25     10.07 o 
  11   2  10        9.39       -9.37     11.86 o 
 -16   3  10        5.59       -3.98     13.30 o 
 -15   3  10       97.27       76.99     21.15 o 
 -14   3  10       24.69       63.81     19.11 o 
 -13   3  10      713.95      712.19    103.97 o 
 -12   3  10      241.63      257.81     48.86 o 
 -11   3  10      541.75      517.46     42.69 o 
 -10   3  10      328.92      391.67     38.36 o 
  -9   3  10      279.87      230.01     32.14 o 
  -8   3  10     2700.58     2597.40    118.37 o 
  -7   3  10      314.85      241.04     16.73 o 
  -6   3  10     2891.84     2862.72     49.25 o 
  -5   3  10      150.51      254.66     14.37 o 
  -4   3  10     2465.58     2838.32     42.68 o 
  -3   3  10      682.13      803.08     23.03 o 
  -2   3  10      149.54      258.95     15.18 o 
  -1   3  10     5395.81     5283.12    118.17 o 
   0   3  10      403.13      328.24     13.96 o 
   1   3  10     3726.99     3371.05     58.50 o 
   2   3  10      130.04      208.56     15.04 o 
   3   3  10       52.14       77.01      9.91 o 
   4   3  10      725.73      718.07     28.97 o 
   5   3  10       37.53       35.44      9.09 o 
   6   3  10      131.39      100.34     13.92 o 
   7   3  10        9.07       12.04      6.72 o 
   8   3  10      297.46      250.81     26.75 o 
   9   3  10        4.85       15.74      8.03 o 
  10   3  10        6.20        1.91     10.29 o 
  11   3  10       25.79       42.79     14.11 o 
 -16   4  10       85.32       70.25     21.99 o 
 -15   4  10        1.75       17.21     18.97 o 
 -14   4  10      215.26      234.10     38.57 o 
 -13   4  10       28.47        8.43     15.44 o 
 -12   4  10     1098.89      994.93     71.31 o 
 -11   4  10      200.37      195.55     32.84 o 
 -10   4  10      368.36      414.66     45.24 o 
  -9   4  10      876.21      827.94     38.11 o 
  -8   4  10        2.61       16.27      8.48 o 
  -7   4  10     2674.96     2609.39    124.48 o 
  -6   4  10        1.95       18.94      5.32 o 
  -5   4  10     5090.24     5109.92     79.96 o 
  -4   4  10      632.95      520.62     18.94 o 
  -3   4  10     1573.33     1328.18     30.79 o 
  -2   4  10     1451.44     1387.37     32.05 o 
  -1   4  10      165.65      134.36     12.75 o 
   0   4  10     3456.14     3919.96     72.03 o 
   1   4  10        1.14        3.30      4.14 o 
   2   4  10      187.56      320.03     18.50 o 
   3   4  10      280.82      250.80     17.38 o 
   4   4  10       31.15       43.59      8.85 o 
   5   4  10      675.53      598.40     29.36 o 
   6   4  10       49.39       34.58      8.36 o 
   7   4  10      423.26      487.07     36.98 o 
   8   4  10       18.02       30.51      9.59 o 
   9   4  10       97.07      104.21     17.47 o 
  10   4  10       74.73       80.45     15.20 o 
  11   4  10        1.10       21.60     15.40 o 
 -16   5  10       14.39       12.35     21.78 o 
 -15   5  10      106.78       71.76     20.23 o 
 -14   5  10        1.17       19.67     13.52 o 
 -13   5  10      179.73      147.09     41.72 o 
 -12   5  10       95.07       96.38     32.84 o 
 -11   5  10      503.96      430.56     48.89 o 
 -10   5  10      616.06      591.91     46.22 o 
  -9   5  10       38.63       46.11     11.68 o 
  -8   5  10     2570.34     2468.14     60.02 o 
  -7   5  10      105.96      106.16     15.65 o 
  -6   5  10     3024.55     2740.39     60.89 o 
  -5   5  10      184.55      265.84     15.33 o 
  -4   5  10      841.29      900.87     26.06 o 
  -3   5  10      297.34      430.57     22.22 o 
  -2   5  10       73.69      192.70     15.43 o 
  -1   5  10      170.61      200.70     16.09 o 
   0   5  10       18.58       58.40      8.77 o 
   1   5  10      477.50      442.83     19.87 o 
   2   5  10      323.54      279.50     18.78 o 
   3   5  10      214.25      193.89     16.97 o 
   4   5  10     1286.27     1278.56     36.54 o 
   5   5  10      138.79      162.20     21.24 o 
   6   5  10      678.77      652.74     35.21 o 
   7   5  10        1.48       15.48      8.05 o 
   8   5  10      258.07      226.82     26.45 o 
   9   5  10       44.56       53.71     12.79 o 
  10   5  10       72.47       65.32     15.32 o 
 -15   6  10        0.51      -11.89     11.89 o 
 -14   6  10      225.00      219.41     58.86 o 
 -13   6  10        2.46        9.11     24.50 o 
 -12   6  10      687.45      606.92     50.48 o 
 -11   6  10      265.95      255.87     38.61 o 
 -10   6  10       26.77       14.24     16.69 o 
  -9   6  10      482.23      485.10     28.96 o 
  -8   6  10       13.73       10.58      6.37 o 
  -7   6  10      122.77      137.21     17.56 o 
  -6   6  10      270.15      349.25     27.29 o 
  -5   6  10      156.58      188.27     20.61 o 
  -4   6  10     1384.48     1246.35     49.34 o 
  -3   6  10      107.84      117.05     12.32 o 
  -2   6  10      550.10      498.10     20.67 o 
  -1   6  10        0.23       17.12      5.28 o 
   0   6  10     1323.43     1348.40     44.41 o 
   1   6  10      359.90      346.87     20.81 o 
   2   6  10      833.37      803.98     39.20 o 
   3   6  10        0.65       14.88      5.76 o 
   4   6  10      603.47      562.66     28.89 o 
   5   6  10      270.22      231.89     26.18 o 
   6   6  10       51.50       54.37     12.59 o 
   7   6  10      112.26       89.48     17.22 o 
   8   6  10        6.21       23.51     10.73 o 
   9   6  10       68.42       55.36     13.83 o 
  10   6  10        9.42        0.39     10.80 o 
 -15   7  10      119.04      105.63     25.05 o 
 -14   7  10        0.95       -4.34     12.36 o 
 -13   7  10       36.67       24.69     13.86 o 
 -12   7  10       93.14       70.85     20.29 o 
 -11   7  10       12.16        7.78     12.58 o 
 -10   7  10      145.04      131.35     20.22 o 
  -9   7  10      252.19      272.37     26.34 o 
  -8   7  10      510.02      475.97     30.42 o 
  -7   7  10        2.62       22.12      8.46 o 
  -6   7  10      704.02      647.44     31.87 o 
  -5   7  10      205.67      262.24     24.86 o 
  -4   7  10      301.16      357.26     22.85 o 
  -3   7  10      411.46      463.68     20.57 o 
  -2   7  10      516.66      573.90     23.09 o 
  -1   7  10       77.07       67.24     10.02 o 
   0   7  10      149.84      160.03     15.47 o 
   1   7  10      492.39      381.94     22.22 o 
   2   7  10       45.60       68.19     11.82 o 
   3   7  10      158.80      132.54     16.63 o 
   4   7  10      351.56      347.02     27.86 o 
   5   7  10        0.42        4.34      8.79 o 
   6   7  10      132.33      109.93     17.88 o 
   7   7  10       10.94       29.01     10.73 o 
   8   7  10       66.44       38.19     11.11 o 
   9   7  10        0.99       16.29     10.09 o 
 -14   8  10      150.32      156.79     33.50 o 
 -13   8  10       15.95       10.22     14.24 o 
 -12   8  10      300.27      319.47     46.50 o 
 -11   8  10       39.13       25.27     14.94 o 
 -10   8  10       22.73       26.59     22.58 o 
  -9   8  10        3.60       14.35      7.62 o 
  -8   8  10        4.44       11.87      6.89 o 
  -7   8  10       39.27       66.24     12.98 o 
  -6   8  10        8.44       27.63      9.31 o 
  -5   8  10      230.86      194.38     22.55 o 
  -4   8  10      606.64      544.97     26.74 o 
  -3   8  10      125.17      121.12     14.86 o 
  -2   8  10      712.97      690.94     29.64 o 
  -1   8  10        5.19       22.16      6.97 o 
   0   8  10     1417.15     1468.40     39.88 o 
   1   8  10        1.66        7.83      6.92 o 
   2   8  10      597.61      573.95     28.90 o 
   3   8  10      146.43      132.88     17.29 o 
   4   8  10      150.47      156.20     19.09 o 
   5   8  10       52.86       71.96     12.28 o 
   6   8  10      124.42      148.85     21.31 o 
   7   8  10        0.98       17.78      9.37 o 
   8   8  10        2.85       14.50      9.94 o 
 -13   9  10       45.76       22.49     14.49 o 
 -12   9  10       53.91       64.16     18.44 o 
 -11   9  10       55.52       29.13     16.40 o 
 -10   9  10        1.52       18.08     14.40 o 
  -9   9  10       48.10       61.23     11.77 o 
  -8   9  10      408.80      430.64     34.71 o 
  -7   9  10      132.51      162.42     20.73 o 
  -6   9  10      542.67      508.17     31.54 o 
  -5   9  10      156.16      175.25     22.06 o 
  -4   9  10      305.10      300.10     28.50 o 
  -3   9  10      463.60      479.59     26.82 o 
  -2   9  10      190.19      220.03     20.92 o 
  -1   9  10      480.61      441.89     31.10 o 
   0   9  10        2.43        8.23      6.15 o 
   1   9  10      355.79      388.51     29.31 o 
   2   9  10       14.96       18.79      8.27 o 
   3   9  10       73.36       96.31     15.21 o 
   4   9  10       77.53       91.40     14.18 o 
   5   9  10        9.29        9.66      7.37 o 
   6   9  10       28.59       40.88     13.24 o 
   7   9  10       12.00       25.56     13.47 o 
 -12  10  10      154.66      147.20     31.38 o 
 -11  10  10       32.57       31.99     11.85 o 
 -10  10  10      109.31      108.10     18.81 o 
  -9  10  10      134.62      147.57     24.00 o 
  -8  10  10        6.71       12.04      9.08 o 
  -7  10  10      237.63      242.99     25.44 o 
  -6  10  10       13.68        8.16     11.10 o 
  -5  10  10       75.79       94.58     15.02 o 
  -4  10  10      167.16      182.74     21.50 o 
  -3  10  10       66.29       80.80     13.29 o 
  -2  10  10      416.91      391.13     33.73 o 
  -1  10  10       44.86       69.86     12.94 o 
   0  10  10      269.18      297.84     30.60 o 
   1  10  10       20.45       37.30     10.72 o 
   2  10  10      176.80      178.73     20.45 o 
   3  10  10       32.47       21.02      9.14 o 
   4  10  10       72.80       96.26     14.04 o 
   5  10  10       50.05       40.39     12.12 o 
   6  10  10       42.48       35.71     12.61 o 
 -10  11  10       38.03       38.92     13.65 o 
  -9  11  10      100.61      100.23     20.07 o 
  -8  11  10      428.49      434.02     39.46 o 
  -7  11  10       20.49       21.84     16.82 o 
  -6  11  10       81.18       70.21     18.50 o 
  -5  11  10       36.31       29.26     10.06 o 
  -4  11  10       46.46       41.72     12.70 o 
  -3  11  10      171.05      175.20     26.32 o 
  -2  11  10       80.96       99.53     16.15 o 
  -1  11  10      147.74      138.17     20.15 o 
   0  11  10        0.01       -4.19      9.11 o 
   1  11  10      124.26      138.16     19.10 o 
   2  11  10       25.84       27.31      9.90 o 
   3  11  10       39.65       35.21     11.73 o 
   4  11  10       46.98       43.07     10.88 o 
   5  11  10        7.18        1.42      8.49 o 
  -8  12  10        1.70       20.63     17.27 o 
  -7  12  10      152.13      131.34     21.51 o 
  -6  12  10        0.05       -4.84     12.29 o 
  -5  12  10       78.60       86.18     19.24 o 
  -4  12  10       17.92        2.42     10.99 o 
  -3  12  10      125.69      103.25     19.79 o 
  -2  12  10       85.05       79.83     15.43 o 
  -1  12  10       29.23       52.27     13.03 o 
   0  12  10       60.01       39.12     18.05 o 
   1  12  10       42.06       27.02     10.55 o 
   2  12  10        9.25       19.92     11.01 o 
   3  12  10       84.70       86.98     18.41 o 
  -4  13  10       21.95       -9.91     18.30 o 
  -3  13  10       18.38       17.10     12.20 o 
  -2  13  10       43.69       37.43     11.92 o 
  -1  13  10       70.52       65.91     13.99 o 
 -17   1  11        0.26        9.12     12.23 o 
 -16   1  11       19.15       33.82     17.81 o 
 -15   1  11        1.10       -4.17      9.21 o 
 -14   1  11        9.53       14.32      9.50 o 
 -13   1  11        0.01       11.25      8.82 o 
 -12   1  11      356.30      362.11     27.37 o 
 -11   1  11       51.76       66.69     11.77 o 
 -10   1  11      180.44      221.96     21.40 o 
  -9   1  11       38.98       63.76     11.42 o 
  -8   1  11       14.73       12.89      5.33 o 
  -7   1  11      292.61      245.56     15.75 o 
  -6   1  11        7.41        3.72      2.85 o 
  -5   1  11      307.67      292.32     12.14 o 
  -4   1  11       54.43       72.58      6.96 o 
  -3   1  11       20.74       46.62      5.29 o 
  -2   1  11        6.06        6.88      3.19 o 
  -1   1  11      670.73      727.22     19.65 o 
   0   1  11      157.26      191.93     11.72 o 
   1   1  11      264.47      274.58     16.69 o 
   2   1  11      165.88      223.61     16.25 o 
   3   1  11       39.38       38.46      8.31 o 
   4   1  11      119.54      140.71     16.13 o 
   5   1  11      593.72      516.36     25.62 o 
   6   1  11      103.34       99.61     13.73 o 
   7   1  11      103.30      125.81     20.85 o 
   8   1  11       10.75       17.85      9.72 o 
   9   1  11        0.50       13.69      8.60 o 
  10   1  11        2.88       10.77      9.38 o 
  11   1  11        1.65       22.60     12.38 o 
 -17   2  11        0.02        9.84     14.10 o 
 -16   2  11       10.42       16.20     14.19 o 
 -15   2  11        0.01       11.78     11.51 o 
 -14   2  11       26.52       58.47     12.83 o 
 -13   2  11        4.65       27.60     11.67 o 
 -12   2  11       90.65       92.12     21.23 o 
 -11   2  11       11.90       23.64     13.12 o 
 -10   2  11       20.09       24.87      8.25 o 
  -9   2  11      123.87      140.48     19.47 o 
  -8   2  11      231.04      243.70     22.07 o 
  -7   2  11      861.85      752.15     27.49 o 
  -6   2  11      109.65      111.80     10.90 o 
  -5   2  11        2.34        7.23      3.09 o 
  -4   2  11      114.09      120.05      9.45 o 
  -3   2  11      251.23      251.16     14.83 o 
  -2   2  11       15.86       34.86      5.60 o 
  -1   2  11      471.45      453.27     16.01 o 
   0   2  11        8.62       11.04      3.83 o 
   1   2  11       39.99       63.99      7.64 o 
   2   2  11       11.34       14.11      7.63 o 
   3   2  11      613.55      476.00     23.46 o 
   4   2  11       10.89       18.33      6.61 o 
   5   2  11      104.70      167.04     18.35 o 
   6   2  11      290.57      310.09     24.71 o 
   7   2  11      171.23      230.63     22.64 o 
   8   2  11       22.57       34.54      9.12 o 
   9   2  11        0.16       16.09     11.28 o 
  10   2  11        0.53       -3.67     12.51 o 
  11   2  11        7.46        7.52     12.66 o 
 -16   3  11        8.01       33.20     16.09 o 
 -15   3  11       28.02       41.95     15.65 o 
 -14   3  11        1.93      -10.46     10.46 o 
 -13   3  11       67.39      123.12     25.16 o 
 -12   3  11      281.38      316.36     43.11 o 
 -11   3  11       64.36       86.64     21.95 o 
 -10   3  11      258.63      313.84     50.02 o 
  -9   3  11        2.00       25.12      8.68 o 
  -8   3  11      248.52      268.63     20.11 o 
  -7   3  11      222.11      241.79     18.13 o 
  -6   3  11      586.07      477.71     30.96 o 
  -5   3  11      416.91      397.90     16.45 o 
  -4   3  11       88.81       75.05      9.23 o 
  -3   3  11       63.81       63.31      8.25 o 
  -2   3  11        2.10       10.40      4.20 o 
  -1   3  11      959.10     1001.54     27.71 o 
   0   3  11        7.98       14.18      4.46 o 
   1   3  11      340.43      381.36     18.07 o 
   2   3  11      233.63      246.67     17.68 o 
   3   3  11       44.63       58.19     10.28 o 
   4   3  11      819.74      910.25     34.24 o 
   5   3  11       79.98       76.18     11.75 o 
   6   3  11       33.02       60.77     11.28 o 
   7   3  11        8.79       20.11      7.49 o 
   8   3  11       13.84       28.46      8.89 o 
   9   3  11        0.35        3.67      8.72 o 
  10   3  11        7.77        3.01     12.09 o 
 -16   4  11        7.60       15.58     15.80 o 
 -15   4  11       23.61       32.13     14.39 o 
 -14   4  11        1.08        6.82     11.19 o 
 -13   4  11       51.47      107.87     24.02 o 
 -12   4  11      128.46      181.29     31.42 o 
 -11   4  11      127.52      237.49     52.26 o 
 -10   4  11       16.42       37.77     13.96 o 
  -9   4  11        0.04        7.52     10.26 o 
  -8   4  11      301.84      295.31     22.69 o 
  -7   4  11       85.05       84.18     10.87 o 
  -6   4  11      763.80      729.08     30.79 o 
  -5   4  11      270.46      224.13     14.80 o 
  -4   4  11     1482.57     1237.58     30.53 o 
  -3   4  11      460.30      372.99     16.88 o 
  -2   4  11      383.14      347.41     17.36 o 
  -1   4  11      532.64      573.51     22.74 o 
   0   4  11      500.35      520.62     21.17 o 
   1   4  11       41.57       32.22      6.85 o 
   2   4  11        0.59       12.48      5.30 o 
   3   4  11      204.52      162.17     15.74 o 
   4   4  11       76.58      124.86     15.62 o 
   5   4  11       17.05       45.06      9.96 o 
   6   4  11       48.59       75.07     12.12 o 
   7   4  11        7.04       26.96      9.43 o 
   8   4  11        9.99       14.33      9.20 o 
   9   4  11        0.75        0.66      9.19 o 
  10   4  11        2.11       10.78     10.84 o 
 -16   5  11        7.07        1.37     13.16 o 
 -15   5  11       13.90       13.97     14.84 o 
 -14   5  11       10.80        2.09     11.26 o 
 -13   5  11       26.14       40.75     16.70 o 
 -12   5  11        9.84       21.44     13.14 o 
 -11   5  11       79.27       79.78     21.42 o 
 -10   5  11      233.03      282.43     58.99 o 
  -9   5  11       95.91       89.34     16.35 o 
  -8   5  11      253.90      304.83     25.77 o 
  -7   5  11      139.02      147.11     18.09 o 
  -6   5  11      305.73      274.28     19.34 o 
  -5   5  11       56.77       51.24      8.00 o 
  -4   5  11       14.75       46.40      7.40 o 
  -3   5  11       17.11       17.77      4.99 o 
  -2   5  11       61.43       90.66     10.92 o 
  -1   5  11      144.85      163.57     14.86 o 
   0   5  11       28.31       26.11      6.56 o 
   1   5  11      242.69      314.38     19.42 o 
   2   5  11      276.03      259.21     19.87 o 
   3   5  11      121.37      192.47     17.70 o 
   4   5  11       28.81       48.76      9.08 o 
   5   5  11       12.89       17.40      8.76 o 
   6   5  11        1.24        8.32      8.81 o 
   7   5  11       12.42       11.78      9.09 o 
   8   5  11        6.96       29.10     10.47 o 
   9   5  11        0.71       -0.20      8.62 o 
  10   5  11        0.01       -4.43     10.85 o 
 -15   6  11       44.42       41.56     18.61 o 
 -14   6  11        0.91       11.26     12.87 o 
 -13   6  11        0.18        3.28     11.44 o 
 -12   6  11        4.12       19.52     13.65 o 
 -11   6  11       26.17       50.03     16.46 o 
 -10   6  11       11.41       23.39     12.02 o 
  -9   6  11       22.72       43.86     10.72 o 
  -8   6  11       16.98       11.39      6.98 o 
  -7   6  11      510.26      508.95     28.24 o 
  -6   6  11      290.39      274.94     25.18 o 
  -5   6  11      263.75      260.50     24.19 o 
  -4   6  11       33.10       32.93      7.12 o 
  -3   6  11       14.98       23.00      6.37 o 
  -2   6  11       30.22       42.80      7.65 o 
  -1   6  11      107.38      146.36     14.29 o 
   0   6  11       15.76       45.64      8.60 o 
   1   6  11       34.78       58.86      9.59 o 
   2   6  11       21.76       25.29      6.63 o 
   3   6  11       13.89       13.62      6.22 o 
   4   6  11       10.19        9.98      6.98 o 
   5   6  11       21.82       39.21     12.16 o 
   6   6  11        6.17       26.31      9.53 o 
   7   6  11       27.97       34.24     11.73 o 
   8   6  11        6.50        1.69      8.02 o 
   9   6  11        8.55       11.50      9.90 o 
 -14   7  11       29.17       42.20     15.06 o 
 -13   7  11       16.20       14.22     24.54 o 
 -12   7  11        8.77       12.60     13.85 o 
 -11   7  11       55.68       87.47     22.20 o 
 -10   7  11       46.92       83.21     16.98 o 
  -9   7  11       94.49      108.09     16.96 o 
  -8   7  11      135.53      145.72     19.25 o 
  -7   7  11        5.31       26.70      8.11 o 
  -6   7  11      232.64      232.34     24.20 o 
  -5   7  11      123.66      144.70     19.02 o 
  -4   7  11       84.62      109.17     14.05 o 
  -3   7  11        0.50        1.93      6.49 o 
  -2   7  11        0.29        6.28      4.82 o 
  -1   7  11       39.19       57.26      8.49 o 
   0   7  11       54.20       86.17     11.19 o 
   1   7  11       84.82       98.93     12.57 o 
   2   7  11        0.12        9.76      6.26 o 
   3   7  11       31.47       33.58      9.03 o 
   4   7  11        8.85       24.94      8.89 o 
   5   7  11       44.63       31.80     10.60 o 
   6   7  11        0.05       14.06      9.30 o 
   7   7  11       22.83       41.08     10.93 o 
   8   7  11       10.11        9.94     10.09 o 
 -14   8  11        2.00        1.88     11.60 o 
 -13   8  11       19.69       35.57     12.75 o 
 -12   8  11       56.37       16.95     12.90 o 
 -11   8  11        5.42       -0.72     15.93 o 
 -10   8  11        9.02       19.15      9.76 o 
  -9   8  11      114.66      115.59     17.24 o 
  -8   8  11      363.64      376.92     32.46 o 
  -7   8  11      123.06      143.40     19.67 o 
  -6   8  11       13.39       11.94      7.15 o 
  -5   8  11       27.89       25.99      9.82 o 
  -4   8  11        0.05        7.90      7.13 o 
  -3   8  11       27.30       31.34      8.53 o 
  -2   8  11        0.83        5.03      5.83 o 
  -1   8  11      137.35      134.42     14.36 o 
   0   8  11      105.92       84.71     11.10 o 
   1   8  11        3.95       13.71      7.51 o 
   2   8  11        2.55       13.94      7.40 o 
   3   8  11       11.25       13.10      7.83 o 
   4   8  11        2.83       11.78      7.17 o 
   5   8  11       10.08       17.36      8.79 o 
   6   8  11        0.09        6.27      8.75 o 
   7   8  11        5.11       12.63     10.54 o 
   8   8  11        0.30        3.94      9.68 o 
 -13   9  11        1.56       24.39     15.20 o 
 -12   9  11        3.37       -0.14     12.53 o 
 -11   9  11       31.52       20.06     15.80 o 
 -10   9  11       41.29       48.02     11.72 o 
  -9   9  11      122.69      136.11     19.47 o 
  -8   9  11        2.23        1.74      7.67 o 
  -7   9  11      245.71      226.08     24.65 o 
  -6   9  11       59.66       91.85     15.15 o 
  -5   9  11      196.68      218.12     24.12 o 
  -4   9  11      182.81      213.47     24.25 o 
  -3   9  11      336.34      339.14     27.26 o 
  -2   9  11      357.01      311.54     25.75 o 
  -1   9  11        4.19       12.79     14.72 o 
   0   9  11       28.57       20.39      8.64 o 
   1   9  11        1.23        8.28      7.01 o 
   2   9  11        3.40        0.74      6.68 o 
   3   9  11        0.20       12.50      7.41 o 
   4   9  11        7.62       13.35      8.33 o 
   5   9  11        1.73        2.26      7.54 o 
   6   9  11       13.11       16.96     10.47 o 
   7   9  11       10.42       20.36     11.67 o 
 -11  10  11       20.92       66.49     28.47 o 
 -10  10  11       68.31       39.77     12.02 o 
  -9  10  11       60.08       62.64     13.67 o 
  -8  10  11      154.09      159.32     21.60 o 
  -7  10  11        0.52       19.15      8.47 o 
  -6  10  11       59.69       64.84     13.11 o 
  -5  10  11       34.36       46.16     11.73 o 
  -4  10  11       80.43       96.54     16.16 o 
  -3  10  11      138.92      165.36     20.84 o 
  -2  10  11       24.26       23.46      9.91 o 
  -1  10  11       48.17       60.12     14.00 o 
   0  10  11      101.86      121.81     19.12 o 
   1  10  11       31.60       41.47     11.65 o 
   2  10  11       42.29       35.87     10.09 o 
   3  10  11        4.55       16.45      7.96 o 
   4  10  11       27.26       17.91      9.51 o 
   5  10  11        1.01        7.12      8.93 o 
 -10  11  11        3.78        3.80     10.07 o 
  -9  11  11       89.12       81.44     18.30 o 
  -8  11  11       68.75      129.40     40.16 o 
  -7  11  11        8.42       18.58      9.03 o 
  -6  11  11       67.21       85.52     13.97 o 
  -5  11  11       38.15       45.89     11.20 o 
  -4  11  11       67.92       86.86     15.22 o 
  -3  11  11       50.77       71.58     15.00 o 
  -2  11  11        8.02        3.58      8.19 o 
  -1  11  11        0.85        7.72      9.27 o 
   0  11  11       15.59       24.92      9.11 o 
   1  11  11       36.59       45.52     11.48 o 
   2  11  11        0.57       12.58      9.70 o 
   3  11  11       22.50       31.60     11.51 o 
   4  11  11        0.22       11.96      9.00 o 
  -8  12  11       28.64       26.71     12.18 o 
  -7  12  11       16.85       29.01     14.03 o 
  -6  12  11        4.09       -6.49     12.40 o 
  -5  12  11       10.05       -2.67     10.33 o 
  -4  12  11        0.27       -1.24     13.02 o 
  -3  12  11        0.74       -4.02      9.22 o 
  -2  12  11        0.00       -8.51      8.70 o 
  -1  12  11        1.39        1.02     10.10 o 
   0  12  11       56.68       73.08     14.99 o 
   1  12  11        0.09        8.90     10.68 o 
   2  12  11       19.02       11.27     10.52 o 
 -17   0  12        0.26       47.03     18.92 o 
 -16   0  12      234.62      307.11     64.08 o 
 -15   0  12       86.49       55.42     23.20 o 
 -14   0  12       94.07      159.67     42.66 o 
 -13   0  12      225.48      181.31     29.31 o 
 -12   0  12      124.72       69.41     18.63 o 
 -11   0  12       29.50       56.09     16.39 o 
 -10   0  12      354.77      387.68     32.83 o 
  -9   0  12       16.66       27.68     11.11 o 
  -8   0  12     3570.53     3485.97     92.72 o 
  -7   0  12      273.04      341.53     27.56 o 
  -6   0  12     8077.78     7832.02     99.22 o 
  -5   0  12      642.11      618.83     24.43 o 
  -4   0  12     1647.69     1883.83     41.77 o 
  -3   0  12      228.08      183.36     20.69 o 
  -2   0  12     1848.63     1924.44    109.33 o 
  -1   0  12      514.95      431.66     26.16 o 
   0   0  12     1129.21      968.93     55.15 o 
   1   0  12     1498.44     1420.99     58.37 o 
   2   0  12       53.04       30.09      9.71 o 
   3   0  12       77.37       60.53     12.95 o 
   4   0  12      398.81      409.44     40.29 o 
   5   0  12      940.79      948.70     59.03 o 
   6   0  12      146.07      173.64     30.25 o 
   7   0  12        0.60       14.41     11.61 o 
   8   0  12      435.43      510.48     49.38 o 
   9   0  12        9.06       23.31     13.02 o 
  10   0  12       61.47       29.11     17.42 o 
 -17   1  12       54.11       22.64     12.09 o 
 -16   1  12      139.73      120.37     44.45 o 
 -15   1  12       46.03       18.86     15.08 o 
 -14   1  12      275.71      291.00     33.22 o 
 -13   1  12        8.68       12.11     10.37 o 
 -12   1  12     1926.65     1787.17     54.58 o 
 -11   1  12      384.34      347.86     27.77 o 
 -10   1  12     1608.51     1505.79     46.28 o 
  -9   1  12      429.88      465.95     24.52 o 
  -8   1  12      161.58      193.73     19.21 o 
  -7   1  12     3859.32     3737.58     93.97 o 
  -6   1  12      344.91      333.77     13.80 o 
  -5   1  12     1196.06     1132.31     24.76 o 
  -4   1  12      630.47      691.88     20.13 o 
  -3   1  12      290.51      283.56     13.89 o 
  -2   1  12      690.11      758.22     21.94 o 
  -1   1  12        0.71        2.47      3.68 o 
   0   1  12     1541.34     1550.00     53.75 o 
   1   1  12       92.56      104.86     12.92 o 
   2   1  12     2138.73     2093.15     72.74 o 
   3   1  12        1.99       21.09      7.21 o 
   4   1  12       38.74       34.23      9.34 o 
   5   1  12      352.31      326.05     28.16 o 
   6   1  12      121.06      171.46     22.22 o 
   7   1  12       91.84       81.71     13.81 o 
   8   1  12       14.11       16.73      9.25 o 
   9   1  12       75.00       60.68     13.18 o 
  10   1  12       18.80       28.07     16.17 o 
 -17   2  12       28.10       22.40     16.82 o 
 -16   2  12       78.67       62.37     20.66 o 
 -15   2  12      170.97      159.60     24.50 o 
 -14   2  12       26.69       24.44     11.97 o 
 -13   2  12      414.43      372.73     37.71 o 
 -12   2  12       86.44       87.01     16.32 o 
 -11   2  12      575.46      556.70     36.23 o 
 -10   2  12      160.17      177.79     21.35 o 
  -9   2  12       16.98       28.45      7.32 o 
  -8   2  12     1531.68     1584.30     43.97 o 
  -7   2  12        8.27       18.27      4.81 o 
  -6   2  12     6930.42     6858.04    110.63 o 
  -5   2  12       43.97       21.14      4.98 o 
  -4   2  12     3616.82     3616.80     51.17 o 
  -3   2  12      554.53      473.82     20.42 o 
  -2   2  12      847.10      779.53     21.90 o 
  -1   2  12      214.28      212.37     13.36 o 
   0   2  12      660.09      641.20     31.48 o 
   1   2  12      456.39      510.12     26.81 o 
   2   2  12      349.53      347.74     24.58 o 
   3   2  12       53.12       69.76     11.50 o 
   4   2  12      205.83      224.56     21.56 o 
   5   2  12        0.61       14.61      6.69 o 
   6   2  12      134.31      149.74     17.68 o 
   7   2  12       89.48       86.82     15.46 o 
   8   2  12      109.32      135.40     18.31 o 
   9   2  12        1.28        3.14     13.66 o 
  10   2  12       65.48       56.92     16.02 o 
 -16   3  12      125.97      101.91     20.56 o 
 -15   3  12       23.23        1.79     12.87 o 
 -14   3  12      210.72      177.69     72.60 o 
 -13   3  12       14.77       29.41     14.13 o 
 -12   3  12     1352.37     1267.52     69.21 o 
 -11   3  12      122.37      138.52     27.26 o 
 -10   3  12      952.47      804.34     62.34 o 
  -9   3  12      294.80      303.80     25.79 o 
  -8   3  12       96.56      124.92     15.35 o 
  -7   3  12     1119.40     1043.24     32.11 o 
  -6   3  12     2077.64     1780.56     50.74 o 
  -5   3  12     3599.27     3545.77     81.37 o 
  -4   3  12       62.52      148.77     13.09 o 
  -3   3  12      665.26      729.59     23.86 o 
  -2   3  12      629.69      620.71     22.11 o 
  -1   3  12       12.06       36.19      7.03 o 
   0   3  12     1332.02     1249.54     35.45 o 
   1   3  12       52.70       42.66      7.83 o 
   2   3  12      968.73      891.43     33.12 o 
   3   3  12       68.91       79.08     11.65 o 
   4   3  12      352.38      387.18     25.20 o 
   5   3  12      370.03      381.50     27.20 o 
   6   3  12      329.99      391.55     28.01 o 
   7   3  12      223.90      181.55     19.23 o 
   8   3  12       16.37       13.87     10.61 o 
   9   3  12       67.77       57.73     15.49 o 
  10   3  12        0.06        4.41     12.34 o 
 -16   4  12       22.36       30.48     30.52 o 
 -15   4  12       83.90       29.54     43.51 o 
 -14   4  12       57.10       65.80     17.97 o 
 -13   4  12      425.06      326.60     89.03 o 
 -12   4  12        0.81      -13.37     21.02 o 
 -11   4  12     1377.05     1358.16     90.01 o 
 -10   4  12       11.90       29.18     13.48 o 
  -9   4  12      227.73      238.62     35.12 o 
  -8   4  12      195.97      230.02     22.10 o 
  -7   4  12      364.57      349.98     20.17 o 
  -6   4  12      383.27      454.91     21.68 o 
  -5   4  12      165.24      235.94     15.73 o 
  -4   4  12     1007.79     1050.50     36.87 o 
  -3   4  12      829.75      713.33     24.29 o 
  -2   4  12      360.98      308.38     18.61 o 
  -1   4  12      746.02      783.23     38.72 o 
   0   4  12       20.69       41.17      7.47 o 
   1   4  12     3176.10     3331.02     64.82 o 
   2   4  12      107.01      163.13     15.68 o 
   3   4  12     1108.36     1112.39     49.57 o 
   4   4  12      204.91      198.42     20.19 o 
   5   4  12      250.58      227.49     22.43 o 
   6   4  12      327.31      313.33     27.06 o 
   7   4  12       49.59       48.23     12.72 o 
   8   4  12      131.65      131.11     19.37 o 
   9   4  12        0.30       23.60     11.84 o 
 -15   5  12       80.06       82.00     25.48 o 
 -14   5  12      119.06       98.00     22.07 o 
 -13   5  12       28.44       49.38     16.33 o 
 -12   5  12      411.95      425.44     55.02 o 
 -11   5  12        0.45       13.18     14.26 o 
 -10   5  12      361.44      375.45     46.26 o 
  -9   5  12       94.02       68.33     12.99 o 
  -8   5  12       36.25       42.90     10.44 o 
  -7   5  12       92.87       90.22     13.78 o 
  -6   5  12       58.78       59.26      9.14 o 
  -5   5  12     1119.19     1112.77     38.34 o 
  -4   5  12       65.80       92.84     11.16 o 
  -3   5  12      684.99      789.95     26.53 o 
  -2   5  12      155.02      166.83     15.27 o 
  -1   5  12       85.10      144.28     14.30 o 
   0   5  12     1433.79     1344.16     36.32 o 
   1   5  12        3.81       18.92      5.82 o 
   2   5  12     1006.30      922.02     31.27 o 
   3   5  12      109.63      128.17     14.88 o 
   4   5  12      360.59      381.58     26.46 o 
   5   5  12      316.66      295.07     30.36 o 
   6   5  12       61.36       63.72     15.21 o 
   7   5  12      308.31      272.88     28.97 o 
   8   5  12        4.81       16.10     12.86 o 
   9   5  12       94.23       92.47     21.51 o 
 -15   6  12       85.99       60.78     20.49 o 
 -14   6  12        6.03       46.84     18.93 o 
 -13   6  12      271.67      213.05     36.46 o 
 -12   6  12       28.78       44.77     17.05 o 
 -11   6  12     1059.25      900.91     61.28 o 
 -10   6  12       12.23       33.67     15.32 o 
  -9   6  12      514.72      498.91     29.93 o 
  -8   6  12      298.46      323.42     28.45 o 
  -7   6  12       11.67       22.12      7.93 o 
  -6   6  12       49.03       72.57     13.35 o 
  -5   6  12        1.88        8.75      6.54 o 
  -4   6  12      234.00      249.25     18.61 o 
  -3   6  12      195.10      181.02     16.17 o 
  -2   6  12        9.41        8.42      4.93 o 
  -1   6  12      588.68      576.74     24.06 o 
   0   6  12      162.24      181.84     16.90 o 
   1   6  12     1802.92     1797.60     55.30 o 
   2   6  12       21.23       25.15      6.78 o 
   3   6  12      596.01      562.30     25.99 o 
   4   6  12      175.13      161.32     18.49 o 
   5   6  12      184.69      190.72     24.47 o 
   6   6  12       82.88       83.78     16.42 o 
   7   6  12       78.35       98.23     16.94 o 
   8   6  12       31.40       42.76     13.41 o 
 -14   7  12      103.01       62.96     20.52 o 
 -13   7  12        0.03        6.53     15.57 o 
 -12   7  12      132.82      117.11     27.51 o 
 -11   7  12       18.83        6.76      9.69 o 
 -10   7  12      232.48      231.15     37.41 o 
  -9   7  12      194.71      165.37     20.24 o 
  -8   7  12        0.87        5.09      7.02 o 
  -7   7  12      722.34      622.76     32.92 o 
  -6   7  12        7.59        9.96     12.34 o 
  -5   7  12     1554.55     1505.02     50.87 o 
  -4   7  12       95.27      114.89     14.49 o 
  -3   7  12      870.72      817.88     28.91 o 
  -2   7  12      258.23      191.31     17.57 o 
  -1   7  12      139.20      152.70     14.93 o 
   0   7  12      526.19      429.01     23.39 o 
   1   7  12       46.30       38.96      8.45 o 
   2   7  12       72.49       63.98     11.70 o 
   3   7  12        4.75       17.68      7.98 o 
   4   7  12       60.94       75.94     12.49 o 
   5   7  12       61.20       55.49     13.97 o 
   6   7  12       25.64       25.50      9.66 o 
   7   7  12       97.24       66.58     20.89 o 
   8   7  12        0.35        4.03     15.07 o 
 -13   8  12      143.69       97.41     27.58 o 
 -12   8  12        7.92       -2.98     10.52 o 
 -11   8  12      411.02      351.75     48.24 o 
 -10   8  12       84.65       91.82     15.51 o 
  -9   8  12      349.00      334.73     30.97 o 
  -8   8  12      520.40      497.27     32.12 o 
  -7   8  12      150.68      217.44     24.82 o 
  -6   8  12      461.43      473.51     29.87 o 
  -5   8  12       98.92      157.29     19.93 o 
  -4   8  12      292.13      289.30     28.54 o 
  -3   8  12      132.36      135.00     16.33 o 
  -2   8  12      152.25      151.75     17.99 o 
  -1   8  12      541.96      545.18     27.71 o 
   0   8  12        1.85        6.77      6.36 o 
   1   8  12      337.35      376.20     29.35 o 
   2   8  12       12.23       34.08      9.11 o 
   3   8  12      198.82      172.60     20.38 o 
   4   8  12       30.20       26.77      7.88 o 
   5   8  12       46.05       42.43     12.45 o 
   6   8  12       87.10       87.28     15.91 o 
   7   8  12       18.26       22.75     11.60 o 
 -12   9  12       83.90       52.83     18.83 o 
 -11   9  12       59.56       56.65     20.38 o 
 -10   9  12        9.96        6.02      7.52 o 
  -9   9  12      137.25      143.85     21.05 o 
  -8   9  12       21.49        4.34      7.52 o 
  -7   9  12      399.55      404.68     34.93 o 
  -6   9  12       35.60       22.32      9.21 o 
  -5   9  12      439.48      503.06     35.22 o 
  -4   9  12       59.95       80.45     13.71 o 
  -3   9  12      221.56      268.04     24.08 o 
  -2   9  12      185.24      168.57     18.86 o 
  -1   9  12      252.65      301.07     29.38 o 
   0   9  12      197.39      220.92     23.29 o 
   1   9  12       87.46      116.01     16.34 o 
   2   9  12       55.00       38.96      9.76 o 
   3   9  12        0.11        1.54      7.33 o 
   4   9  12       10.47       12.59      7.79 o 
   5   9  12       77.40       57.31     16.28 o 
   6   9  12        2.15       10.48      9.29 o 
 -11  10  12       84.40       80.12     22.76 o 
 -10  10  12       73.46       57.62     15.79 o 
  -9  10  12       15.54       12.86      9.03 o 
  -8  10  12       99.97       93.64     14.67 o 
  -7  10  12        2.31        9.54      8.39 o 
  -6  10  12      190.72      194.72     24.29 o 
  -5  10  12        0.37       13.79      8.41 o 
  -4  10  12        8.70        5.98      7.82 o 
  -3  10  12       14.78       19.25     10.16 o 
  -2  10  12       62.32       59.91     13.20 o 
  -1  10  12      104.41      102.26     16.72 o 
   0  10  12       17.78       26.01      9.39 o 
   1  10  12       51.46       55.03     12.23 o 
   2  10  12        2.29        1.43      8.21 o 
   3  10  12       59.17       42.55     10.68 o 
   4  10  12       88.76       95.90     14.66 o 
   5  10  12        9.16        8.00     11.29 o 
  -9  11  12        7.74        1.95     11.52 o 
  -8  11  12       18.56       36.20     10.61 o 
  -7  11  12      151.70      164.20     21.78 o 
  -6  11  12        2.74        0.03      8.25 o 
  -5  11  12      111.62      115.56     27.59 o 
  -4  11  12       34.59       24.78     10.42 o 
  -3  11  12        6.78        5.12      9.60 o 
  -2  11  12       76.71       66.84     13.35 o 
  -1  11  12       34.81       26.32     10.03 o 
   0  11  12       77.81       40.67     10.39 o 
   1  11  12        7.39        4.13      8.83 o 
   2  11  12       84.95       76.94     19.00 o 
   3  11  12        7.85        3.38     10.27 o 
  -7  12  12        7.27       18.82     10.67 o 
  -6  12  12      165.45      134.08     21.28 o 
  -5  12  12        2.97       17.83     11.24 o 
  -4  12  12       44.33       42.59     12.52 o 
  -3  12  12       35.44       48.12     14.43 o 
  -2  12  12       50.76       50.60     12.77 o 
  -1  12  12       85.97       98.27     17.73 o 
   0  12  12        5.65        8.24      9.76 o 
 -16   1  13        1.37       16.44     13.12 o 
 -15   1  13        0.97       30.26     13.43 o 
 -14   1  13        1.07        8.83     10.73 o 
 -13   1  13       13.09       27.79     10.29 o 
 -12   1  13        1.64       15.40      7.65 o 
 -11   1  13       54.88       59.03     11.30 o 
 -10   1  13        9.28       26.97      8.34 o 
  -9   1  13      335.16      324.84     23.62 o 
  -8   1  13       37.23       41.01      8.86 o 
  -7   1  13      466.43      436.78     22.39 o 
  -6   1  13        3.72       25.37      5.05 o 
  -5   1  13      819.30      766.24     23.59 o 
  -4   1  13       14.45       11.21      3.81 o 
  -3   1  13        0.15        9.78      4.35 o 
  -2   1  13       75.05      117.61     12.06 o 
  -1   1  13       29.40       22.72      5.83 o 
   0   1  13        6.60        3.53      4.64 o 
   1   1  13       58.72       77.19     10.32 o 
   2   1  13      586.97      546.91     25.99 o 
   3   1  13      132.26      154.20     17.16 o 
   4   1  13      262.18      262.79     23.43 o 
   5   1  13       33.31       45.31     11.44 o 
   6   1  13       22.04       36.35     10.82 o 
   7   1  13        8.22       10.52      8.47 o 
   8   1  13        0.37        4.77      8.15 o 
   9   1  13        2.47       18.59      9.98 o 
 -16   2  13       15.70       21.36     15.53 o 
 -15   2  13       36.32       68.18     13.83 o 
 -14   2  13       22.91       36.24     12.27 o 
 -13   2  13       15.51       25.33      8.46 o 
 -12   2  13        0.23       19.85      9.31 o 
 -11   2  13      315.40      360.68     34.22 o 
 -10   2  13        0.29       12.31      6.17 o 
  -9   2  13       40.10       54.16     10.64 o 
  -8   2  13       27.07       30.22      8.08 o 
  -7   2  13      235.35      288.09     16.73 o 
  -6   2  13      390.43      332.85     19.60 o 
  -5   2  13       15.20        9.92      4.76 o 
  -4   2  13       85.73      119.61     11.65 o 
  -3   2  13       61.61       70.51      9.35 o 
  -2   2  13       32.76       57.17      9.57 o 
  -1   2  13      102.02      153.26     14.46 o 
   0   2  13      148.23      151.15     16.50 o 
   1   2  13       13.57       37.89      8.10 o 
   2   2  13       64.24       55.73     10.25 o 
   3   2  13      117.00      121.88     15.97 o 
   4   2  13        4.45       11.89      7.16 o 
   5   2  13      122.38      174.10     19.43 o 
   6   2  13        4.15       11.53     12.73 o 
   7   2  13        0.14        7.27     13.01 o 
   8   2  13        3.84        0.93      7.84 o 
   9   2  13        4.24        8.41     13.87 o 
 -16   3  13       34.87       45.92     19.64 o 
 -15   3  13        0.16       -0.20     15.32 o 
 -14   3  13       49.10       93.62     19.33 o 
 -13   3  13       18.94       23.20      9.73 o 
 -12   3  13       46.44       69.92     18.87 o 
 -11   3  13      116.07      129.19     27.14 o 
 -10   3  13      401.40      452.31     39.22 o 
  -9   3  13     1082.10     1181.34     40.43 o 
  -8   3  13      111.95      105.16     12.66 o 
  -7   3  13      258.41      277.02     20.69 o 
  -6   3  13      204.48      201.23     18.01 o 
  -5   3  13      974.12      906.67     27.10 o 
  -4   3  13       26.74       36.21      8.07 o 
  -3   3  13      116.99      161.08     14.00 o 
  -2   3  13      179.48      211.07     16.27 o 
  -1   3  13       10.82       33.65      6.38 o 
   0   3  13      211.89      267.49     21.88 o 
   1   3  13       81.89       97.47     13.27 o 
   2   3  13      462.20      471.53     25.73 o 
   3   3  13       25.95       39.91      8.88 o 
   4   3  13       42.13       57.39     10.99 o 
   5   3  13       13.34       17.10      7.83 o 
   6   3  13      169.80      208.58     21.33 o 
   7   3  13        3.78       17.03      9.38 o 
   8   3  13       13.16       11.08     12.07 o 
   9   3  13       16.96       40.44     18.91 o 
 -16   4  13       10.92       22.90     20.08 o 
 -15   4  13       25.77       32.69     26.46 o 
 -14   4  13        9.62       15.62     18.21 o 
 -13   4  13        0.03        1.26     11.42 o 
 -12   4  13       22.72       26.37     20.97 o 
 -11   4  13      109.74      134.38     26.88 o 
 -10   4  13       43.77       23.12     12.04 o 
  -9   4  13       33.39       33.80     14.19 o 
  -8   4  13        0.01        6.36      7.45 o 
  -7   4  13        0.10        3.75      4.95 o 
  -6   4  13      252.51      273.30     20.29 o 
  -5   4  13        0.34       16.28      5.03 o 
  -4   4  13      188.86      215.89     16.90 o 
  -3   4  13      396.97      359.40     19.17 o 
  -2   4  13       83.73      111.68     12.39 o 
  -1   4  13        0.05        4.92      4.14 o 
   0   4  13       33.39       70.21     10.04 o 
   1   4  13       15.62        6.08      5.59 o 
   2   4  13       43.83       46.58     10.83 o 
   3   4  13      102.48      150.44     17.34 o 
   4   4  13        3.78       22.19      8.00 o 
   5   4  13       33.67       36.27     11.81 o 
   6   4  13        2.17       18.69      9.71 o 
   7   4  13       16.65       16.50     12.16 o 
   8   4  13       43.26       70.83     14.94 o 
   9   4  13        0.44       13.68     14.01 o 
 -15   5  13        4.12       32.51     16.36 o 
 -14   5  13       16.21       26.14     15.12 o 
 -13   5  13       17.40       14.49     14.04 o 
 -12   5  13       25.44       33.76     29.94 o 
 -11   5  13      167.93      213.35     36.46 o 
 -10   5  13      143.36      156.55     28.92 o 
  -9   5  13      284.91      313.67     33.84 o 
  -8   5  13      632.41      571.92     30.50 o 
  -7   5  13       36.42       51.66     10.81 o 
  -6   5  13      223.50      207.50     19.49 o 
  -5   5  13       67.01       64.75     10.86 o 
  -4   5  13      243.63      208.82     17.13 o 
  -3   5  13      104.30      122.15     13.04 o 
  -2   5  13        5.46       12.02      4.94 o 
  -1   5  13      117.25      108.27     12.90 o 
   0   5  13      655.48      668.24     29.27 o 
   1   5  13       38.53       63.06      9.97 o 
   2   5  13       69.68      105.25     15.09 o 
   3   5  13       17.89       26.01      7.94 o 
   4   5  13       16.59       26.74      8.79 o 
   5   5  13       29.29       54.38     13.12 o 
   6   5  13       55.25       73.58     14.79 o 
   7   5  13       15.26       14.21     10.86 o 
   8   5  13        6.70        1.36      9.94 o 
 -15   6  13       16.99       21.49     15.37 o 
 -14   6  13        8.13       28.89     18.00 o 
 -13   6  13        1.29        8.11     18.74 o 
 -12   6  13       23.87       15.55     12.87 o 
 -11   6  13        5.63       33.41     25.66 o 
 -10   6  13        0.79       15.23     11.76 o 
  -9   6  13        7.23       11.48      7.50 o 
  -8   6  13        7.05       28.78      8.75 o 
  -7   6  13      112.41      113.68     16.74 o 
  -6   6  13      135.05      171.29     21.20 o 
  -5   6  13      135.58      129.19     17.77 o 
  -4   6  13      103.10      113.75     12.93 o 
  -3   6  13      158.82      146.95     14.87 o 
  -2   6  13      227.56      224.39     18.85 o 
  -1   6  13        0.41        1.56      4.67 o 
   0   6  13      308.47      328.83     22.15 o 
   1   6  13        0.18        7.83      5.81 o 
   2   6  13       37.62       45.04      8.56 o 
   3   6  13       15.48       33.04      9.14 o 
   4   6  13       12.51       17.82     10.20 o 
   5   6  13        1.19        8.76     11.63 o 
   6   6  13        8.60       22.39     13.41 o 
   7   6  13        0.38       13.40      9.07 o 
   8   6  13       16.30       40.61     13.27 o 
 -14   7  13       11.29       23.19     14.47 o 
 -13   7  13        2.43       13.27     15.26 o 
 -12   7  13        7.11       20.02     14.46 o 
 -11   7  13        4.93       13.73     11.26 o 
 -10   7  13       14.59        0.73      8.02 o 
  -9   7  13       27.93       49.34     12.50 o 
  -8   7  13       62.47       49.18     11.43 o 
  -7   7  13        6.43       12.57      6.98 o 
  -6   7  13       20.54       26.37      8.72 o 
  -5   7  13      102.24      110.20     16.88 o 
  -4   7  13       64.21       66.68     12.96 o 
  -3   7  13        3.00        5.13      5.72 o 
  -2   7  13      136.39      131.78     14.30 o 
  -1   7  13       69.21       48.65      8.89 o 
   0   7  13        0.65        4.14      5.40 o 
   1   7  13       60.36       56.37      9.55 o 
   2   7  13       30.79       42.32      9.80 o 
   3   7  13        1.38       14.48      7.59 o 
   4   7  13       26.92       25.85     10.74 o 
   5   7  13        9.35       29.61      9.37 o 
   6   7  13        0.54       26.22     15.41 o 
   7   7  13        1.45        7.66     11.71 o 
 -13   8  13       14.24        8.04     30.43 o 
 -12   8  13        3.12       -1.07     12.90 o 
 -11   8  13        6.24       -6.09     10.23 o 
 -10   8  13        6.49       22.68     14.03 o 
  -9   8  13        7.90        8.02      8.06 o 
  -8   8  13        0.02       -6.79      6.79 o 
  -7   8  13       19.38       38.96     13.45 o 
  -6   8  13       13.09       32.00      9.08 o 
  -5   8  13       15.56       25.20      9.36 o 
  -4   8  13       41.56       47.24     11.86 o 
  -3   8  13        3.80        3.46      6.60 o 
  -2   8  13        2.62       15.66      7.38 o 
  -1   8  13        3.07        4.36      6.67 o 
   0   8  13       80.66       88.72     12.14 o 
   1   8  13        5.82       14.28      8.18 o 
   2   8  13       72.04       61.68     12.66 o 
   3   8  13        6.36       11.94      7.72 o 
   4   8  13        4.02       20.92      8.85 o 
   5   8  13        0.36       -7.26      8.07 o 
   6   8  13        0.01        5.14      8.81 o 
 -12   9  13        1.40       -0.38     13.03 o 
 -11   9  13        5.40       10.60     11.88 o 
 -10   9  13        5.60        0.65      8.09 o 
  -9   9  13        0.05       13.37     11.79 o 
  -8   9  13       44.35       75.65     13.86 o 
  -7   9  13       11.22       10.93      8.73 o 
  -6   9  13       56.50       76.49     14.34 o 
  -5   9  13      119.55      131.62     18.53 o 
  -4   9  13       13.57       23.42      8.78 o 
  -3   9  13        0.16        9.66      8.09 o 
  -2   9  13       39.62       45.82      9.80 o 
  -1   9  13       12.55       15.07      8.56 o 
   0   9  13        0.02        2.52      7.00 o 
   1   9  13       31.63       44.68     10.85 o 
   2   9  13       13.87       38.48      9.91 o 
   3   9  13        5.59       10.46      8.00 o 
   4   9  13        6.05        4.55      8.71 o 
   5   9  13        1.20       -1.01      8.73 o 
 -11  10  13       10.37       31.56     16.95 o 
 -10  10  13       37.58       48.35     12.17 o 
  -9  10  13       10.60       18.57     10.45 o 
  -8  10  13       28.65       51.25     12.18 o 
  -7  10  13       63.12       66.04     13.05 o 
  -6  10  13        1.72        7.85     10.13 o 
  -5  10  13       10.06        6.78     12.64 o 
  -4  10  13        1.76       10.40     10.01 o 
  -3  10  13        0.12       16.91      8.09 o 
  -2  10  13        0.79       -3.72      7.83 o 
  -1  10  13       11.77       16.84     11.77 o 
   0  10  13       11.79        3.95     10.68 o 
   1  10  13        4.27        0.14      8.77 o 
   2  10  13        4.68       10.01      8.54 o 
   3  10  13        3.00       10.59      8.75 o 
   4  10  13       32.48       32.81     14.33 o 
  -9  11  13       24.39       22.44     13.70 o 
  -8  11  13       21.86       41.02     12.57 o 
  -7  11  13        4.20        5.70     20.08 o 
  -6  11  13        3.17       20.16      9.94 o 
  -5  11  13       35.71       52.08     12.22 o 
  -4  11  13        0.62       -8.32      8.32 o 
  -3  11  13       30.05       35.75     12.05 o 
  -2  11  13       13.35        4.31     11.16 o 
  -1  11  13       33.49       43.24     10.44 o 
   0  11  13        0.00        0.57      9.91 o 
   1  11  13        3.98        7.72     10.51 o 
   2  11  13        5.21       21.21     12.03 o 
  -5  12  13        1.64       15.13     10.50 o 
  -4  12  13        4.38       16.88     11.94 o 
  -3  12  13        9.73        0.16     18.68 o 
  -2  12  13       27.34        0.02     13.31 o 
 -16   0  14        8.82       16.24     16.96 o 
 -15   0  14      198.62      200.19     47.75 o 
 -14   0  14       66.60       56.41     23.56 o 
 -13   0  14      379.64      393.05     45.59 o 
 -12   0  14      587.02      646.27     46.71 o 
 -11   0  14        9.82       33.97     14.04 o 
 -10   0  14      515.00      492.60     37.64 o 
  -9   0  14        3.94        2.36      8.92 o 
  -8   0  14     1121.54     1386.64     70.51 o 
  -7   0  14     1067.17     1047.72     49.90 o 
  -6   0  14      178.52      113.25     20.21 o 
  -5   0  14     7192.40     7188.08    134.53 o 
  -4   0  14      113.00      148.30     19.97 o 
  -3   0  14     2276.66     2428.67     69.01 o 
  -2   0  14      361.62      345.96     28.31 o 
  -1   0  14     1774.12     1724.24     59.04 o 
   0   0  14      572.31      516.30     31.57 o 
   1   0  14      650.00      654.88     44.83 o 
   2   0  14     1577.56     1363.71     83.14 o 
   3   0  14     1085.41      994.33     65.87 o 
   4   0  14      395.89      394.36     74.26 o 
   5   0  14      279.12      285.97     48.60 o 
   6   0  14      138.12      108.76     26.75 o 
   7   0  14      153.58      134.09     27.83 o 
   8   0  14       15.35        1.64     10.03 o 
   9   0  14       33.12        5.72     12.24 o 
 -16   1  14       39.55       39.23     16.12 o 
 -15   1  14       98.96       66.94     53.28 o 
 -14   1  14       19.15       17.78     10.30 o 
 -13   1  14      491.22      493.61     36.47 o 
 -12   1  14       10.69       10.23      7.35 o 
 -11   1  14     1952.76     2032.66     57.58 o 
 -10   1  14      392.34      424.38     24.77 o 
  -9   1  14     1308.29     1322.71     43.00 o 
  -8   1  14      113.85      143.85     16.97 o 
  -7   1  14        7.83       45.40     10.59 o 
  -6   1  14     2112.65     1935.85     53.32 o 
  -5   1  14      778.47      845.89     29.41 o 
  -4   1  14      967.42      764.60     28.15 o 
  -3   1  14        2.01        4.99      4.48 o 
  -2   1  14       91.97       62.22      9.39 o 
  -1   1  14      485.75      430.12     20.42 o 
   0   1  14      128.49       99.00     11.30 o 
   1   1  14     1103.99     1058.16     36.93 o 
   2   1  14       99.76       86.47     13.10 o 
   3   1  14     1422.03     1370.61     51.01 o 
   4   1  14        4.20        7.80      8.01 o 
   5   1  14      131.63      172.19     23.15 o 
   6   1  14      133.46      138.53     19.49 o 
   7   1  14      116.01      112.23     18.50 o 
   8   1  14       76.09       97.78     15.47 o 
   9   1  14       30.85       32.33     14.91 o 
 -16   2  14       18.90       -9.20     12.77 o 
 -15   2  14      163.53      176.29     25.96 o 
 -14   2  14      207.58      202.90     27.56 o 
 -13   2  14      126.54      140.39     22.01 o 
 -12   2  14      396.24      410.59     35.41 o 
 -11   2  14       20.62       21.92      9.63 o 
 -10   2  14      454.45      453.84     26.70 o 
  -9   2  14        2.97        4.99      5.79 o 
  -8   2  14       10.06       26.52      9.10 o 
  -7   2  14      380.87      438.92     22.63 o 
  -6   2  14      218.47      238.86     19.35 o 
  -5   2  14     2160.50     2250.49     43.52 o 
  -4   2  14      108.95       98.61     12.62 o 
  -3   2  14      782.51      817.54     30.10 o 
  -2   2  14      363.93      362.38     19.68 o 
  -1   2  14      429.13      465.06     26.53 o 
   0   2  14      131.17      168.50     17.88 o 
   1   2  14       74.23       83.48     12.73 o 
   2   2  14      580.33      550.02     27.48 o 
   3   2  14      214.00      281.43     24.81 o 
   4   2  14        2.07       11.30      7.39 o 
   5   2  14       26.42       29.19     11.95 o 
   6   2  14        0.87       14.73     10.75 o 
   7   2  14       50.92       58.24     16.96 o 
   8   2  14       30.52       33.18     11.55 o 
 -16   3  14       74.71       78.40     15.80 o 
 -15   3  14      118.34      117.86     20.96 o 
 -14   3  14       90.34       72.43     21.42 o 
 -13   3  14      293.41      317.53     35.62 o 
 -12   3  14        0.26       14.05     10.13 o 
 -11   3  14      501.05      527.78     36.11 o 
 -10   3  14        0.20       12.45      7.77 o 
  -9   3  14     1295.13     1500.24     60.09 o 
  -8   3  14      251.39      217.87     22.29 o 
  -7   3  14      105.33      137.20     14.88 o 
  -6   3  14     1022.97      928.38     35.20 o 
  -5   3  14      378.81      326.07     17.82 o 
  -4   3  14      605.44      609.26     25.66 o 
  -3   3  14       23.42       47.27      7.71 o 
  -2   3  14      206.53      260.69     21.72 o 
  -1   3  14      103.42       97.81     13.05 o 
   0   3  14       22.80       21.29      7.14 o 
   1   3  14      350.92      359.88     27.10 o 
   2   3  14        0.33        3.02      6.35 o 
   3   3  14      251.68      253.23     24.06 o 
   4   3  14       27.10       19.13      8.02 o 
   5   3  14       22.55       30.47      8.79 o 
   6   3  14       16.74       17.27      9.24 o 
   7   3  14      102.46      136.16     18.86 o 
   8   3  14       62.39       66.25     17.34 o 
 -16   4  14       20.90       21.17     19.55 o 
 -15   4  14       51.05       51.60     14.74 o 
 -14   4  14      205.08      198.65     35.72 o 
 -13   4  14       55.96      100.40     24.95 o 
 -12   4  14      416.24      393.46     49.60 o 
 -11   4  14        3.37       -1.93     11.06 o 
 -10   4  14      810.72      674.64     49.92 o 
  -9   4  14        1.88       11.70     10.42 o 
  -8   4  14      713.45      550.74     29.07 o 
  -7   4  14      505.38      532.19     25.07 o 
  -6   4  14      113.75      150.05     16.37 o 
  -5   4  14     1503.96     1575.68     43.12 o 
  -4   4  14       27.31       56.71      8.64 o 
  -3   4  14      506.25      518.40     22.22 o 
  -2   4  14      322.31      307.70     20.86 o 
  -1   4  14      122.30      146.32     17.47 o 
   0   4  14      386.15      390.68     27.88 o 
   1   4  14      126.73      128.68     16.92 o 
   2   4  14      555.45      518.81     28.48 o 
   3   4  14        1.98        3.44      6.41 o 
   4   4  14      179.34      155.37     18.88 o 
   5   4  14       21.23       24.17     13.42 o 
   6   4  14       75.69       62.77     15.38 o 
   7   4  14       62.97       67.20     14.52 o 
   8   4  14       37.87       22.69     12.54 o 
 -15   5  14       54.55       17.48     29.76 o 
 -14   5  14      110.93      103.89     21.73 o 
 -13   5  14      190.12      165.92     31.02 o 
 -12   5  14       19.80       19.37     24.36 o 
 -11   5  14      458.39      452.70     52.31 o 
 -10   5  14        0.14       16.28     12.45 o 
  -9   5  14      388.81      386.56     38.58 o 
  -8   5  14      657.58      628.20     32.35 o 
  -7   5  14        2.92       22.98     10.23 o 
  -6   5  14     1187.18     1041.45     35.85 o 
  -5   5  14       46.93       48.24      9.90 o 
  -4   5  14     1046.33     1039.64     32.31 o 
  -3   5  14       49.99       69.33     10.31 o 
  -2   5  14      735.35      761.78     28.21 o 
  -1   5  14      285.93      244.04     19.86 o 
   0   5  14      371.30      375.67     27.83 o 
   1   5  14      520.13      501.88     27.62 o 
   2   5  14      150.08      157.36     18.59 o 
   3   5  14      279.17      317.49     27.41 o 
   4   5  14       29.07       37.36     10.20 o 
   5   5  14       45.95       63.92     13.68 o 
   6   5  14      140.22      128.44     20.12 o 
   7   5  14       78.55       90.94     17.96 o 
 -14   6  14      145.84      164.15     32.92 o 
 -13   6  14       27.51       17.30     13.75 o 
 -12   6  14      555.76      484.43     55.27 o 
 -11   6  14       21.38       23.42     12.19 o 
 -10   6  14      633.43      586.48     49.09 o 
  -9   6  14      220.83      237.75     30.72 o 
  -8   6  14      506.02      505.19     32.46 o 
  -7   6  14      400.97      367.38     31.31 o 
  -6   6  14      266.34      263.52     26.22 o 
  -5   6  14      416.47      383.37     31.36 o 
  -4   6  14      153.90      136.11     14.55 o 
  -3   6  14      122.35       94.06     12.02 o 
  -2   6  14      160.68      175.05     16.85 o 
  -1   6  14      114.18       99.95     12.42 o 
   0   6  14      667.85      676.95     28.04 o 
   1   6  14       61.47       59.45     11.08 o 
   2   6  14      387.68      390.60     30.36 o 
   3   6  14        0.94       13.35      8.93 o 
   4   6  14      223.55      229.30     28.05 o 
   5   6  14       55.58       47.61     12.77 o 
   6   6  14       53.32       54.60     13.03 o 
   7   6  14      159.27      157.61     22.28 o 
 -14   7  14       65.49       56.77     26.51 o 
 -13   7  14      111.06       99.02     24.17 o 
 -12   7  14       54.51       55.42     23.38 o 
 -11   7  14      357.90      362.71     49.38 o 
 -10   7  14        0.16        3.20      8.48 o 
  -9   7  14      157.67      122.02     17.41 o 
  -8   7  14      214.19      182.42     22.02 o 
  -7   7  14       67.52       63.06     13.17 o 
  -6   7  14      314.59      342.12     30.89 o 
  -5   7  14       83.61       70.69     13.79 o 
  -4   7  14      560.19      590.22     32.48 o 
  -3   7  14        1.72       10.13      7.49 o 
  -2   7  14      623.56      558.41     26.68 o 
  -1   7  14      181.57      163.87     16.95 o 
   0   7  14      144.84      136.03     15.06 o 
   1   7  14      284.65      294.81     24.05 o 
   2   7  14        7.50       20.77      9.09 o 
   3   7  14       65.66       70.54     15.38 o 
   4   7  14       21.26       42.59     10.31 o 
   5   7  14        1.71       32.89     11.08 o 
   6   7  14      117.13       97.75     18.92 o 
 -13   8  14        5.73       22.72     15.10 o 
 -12   8  14      197.37      158.81     32.99 o 
 -11   8  14        8.04       40.06     15.66 o 
 -10   8  14      574.25      602.34     43.49 o 
  -9   8  14       11.81       18.91     13.76 o 
  -8   8  14      398.00      418.81     35.88 o 
  -7   8  14      159.59      150.59     20.08 o 
  -6   8  14      249.27      304.62     30.88 o 
  -5   8  14      483.25      504.83     35.85 o 
  -4   8  14      112.58      162.61     21.47 o 
  -3   8  14      243.30      203.70     20.93 o 
  -2   8  14        5.11        4.51      6.65 o 
  -1   8  14       48.51       36.94      8.29 o 
   0   8  14      221.57      203.93     21.79 o 
   1   8  14       41.76       65.40     11.44 o 
   2   8  14      136.43      146.03     18.04 o 
   3   8  14       39.75       55.67     12.53 o 
   4   8  14       64.73       56.12     12.84 o 
   5   8  14       48.55       75.23     16.84 o 
 -12   9  14        6.18       23.38     21.51 o 
 -11   9  14      152.67      133.78     30.42 o 
 -10   9  14        0.68       16.61     12.02 o 
  -9   9  14      186.88      124.24     18.07 o 
  -8   9  14       85.31       72.67     13.51 o 
  -7   9  14       36.05       28.49     10.13 o 
  -6   9  14      347.59      378.44     34.57 o 
  -5   9  14        8.19        3.84      7.97 o 
  -4   9  14      475.77      498.49     38.87 o 
  -3   9  14       25.63       23.97     11.02 o 
  -2   9  14      158.88      214.06     21.99 o 
  -1   9  14      114.48      114.18     17.86 o 
   0   9  14       10.11        6.60      8.09 o 
   1   9  14      129.27       99.23     15.03 o 
   2   9  14        1.78        5.39      8.00 o 
   3   9  14       74.24       69.51     12.77 o 
   4   9  14        1.74       -8.34     10.07 o 
 -10  10  14      153.55      156.12     20.68 o 
  -9  10  14       44.56       61.08     12.21 o 
  -8  10  14       50.94       28.79     10.98 o 
  -7  10  14      137.01      123.79     23.05 o 
  -6  10  14       18.33       22.45     10.02 o 
  -5  10  14      209.49      194.76     23.21 o 
  -4  10  14       15.56       11.45      8.98 o 
  -3  10  14       60.63       45.66     12.38 o 
  -2  10  14       32.26       17.74     16.60 o 
  -1  10  14       29.95       20.24     10.04 o 
   0  10  14       53.80       38.04     11.00 o 
   1  10  14        0.32        7.11      9.27 o 
   2  10  14       79.00       73.18     13.74 o 
  -8  11  14       21.32       10.49     10.55 o 
  -7  11  14        0.81       21.13     10.60 o 
  -6  11  14       56.63       41.65     11.80 o 
  -5  11  14        1.04       28.92     10.37 o 
  -4  11  14       49.11       46.22     14.60 o 
  -3  11  14       22.62       16.61     14.79 o 
  -2  11  14       41.49       27.95     12.13 o 
  -1  11  14       16.55        2.45      9.55 o 
   0  11  14       20.76        9.39     10.54 o 
 -16   1  15        2.21       -3.98     14.78 o 
 -15   1  15        0.53        4.17     10.24 o 
 -14   1  15        6.89       35.06     10.58 o 
 -13   1  15       18.70       57.62     13.25 o 
 -12   1  15        5.01       10.78      7.65 o 
 -11   1  15       43.12       82.17     14.56 o 
 -10   1  15        0.92       17.21      7.09 o 
  -9   1  15      113.06      141.69     20.45 o 
  -8   1  15       14.53       45.11     15.64 o 
  -7   1  15      250.07      282.76     37.03 o 
  -6   1  15      395.46      390.41     25.49 o 
  -5   1  15      237.90      234.41     19.40 o 
  -4   1  15        0.81       10.97      5.27 o 
  -3   1  15       76.20       84.75     11.11 o 
  -2   1  15        0.00       11.88      5.41 o 
  -1   1  15       28.41       27.82      6.97 o 
   0   1  15       41.52       48.61     10.10 o 
   1   1  15       45.42       61.04     10.96 o 
   2   1  15       26.09       32.40      8.83 o 
   3   1  15        3.82       10.10      7.39 o 
   4   1  15       16.05       35.87     10.11 o 
   5   1  15        1.04        1.55      8.10 o 
   6   1  15        0.37        9.74      9.44 o 
   7   1  15        3.18        8.39      9.22 o 
   8   1  15        1.73        7.55      9.71 o 
 -16   2  15        0.86       -2.28     23.07 o 
 -15   2  15       17.14       20.10     13.74 o 
 -14   2  15       36.06       45.16     13.64 o 
 -13   2  15        6.18       28.95     11.71 o 
 -12   2  15        4.42        1.76     10.27 o 
 -11   2  15       23.44       25.12     10.46 o 
 -10   2  15       47.97       62.26     13.75 o 
  -9   2  15        0.43       -1.11      7.47 o 
  -8   2  15       20.05       34.10     10.29 o 
  -7   2  15     1483.56     1456.53     40.90 o 
  -6   2  15       20.78       13.00      6.74 o 
  -5   2  15      414.96      406.60     21.85 o 
  -4   2  15       46.63       80.73     11.52 o 
  -3   2  15       48.97       92.47     12.58 o 
  -2   2  15      236.27      225.07     20.63 o 
  -1   2  15      270.36      332.46     25.52 o 
   0   2  15       13.23       20.14      7.38 o 
   1   2  15       19.15       27.15      8.08 o 
   2   2  15       10.83       16.94      7.11 o 
   3   2  15        0.51       14.27      8.30 o 
   4   2  15      162.09      221.91     26.46 o 
   5   2  15       51.88       56.62     12.70 o 
   6   2  15        7.56       17.45     10.32 o 
   7   2  15        3.52       -7.52      9.06 o 
   8   2  15        0.25       14.87     10.00 o 
 -16   3  15        0.33       18.36     16.52 o 
 -15   3  15        3.60       18.10     11.47 o 
 -14   3  15        5.17        0.14      9.87 o 
 -13   3  15       94.07      140.06     20.79 o 
 -12   3  15        0.19       -3.18      9.65 o 
 -11   3  15       45.95       79.71     19.34 o 
 -10   3  15       16.85       28.43     21.15 o 
  -9   3  15       79.63      114.62     18.93 o 
  -8   3  15        2.02        4.74      6.68 o 
  -7   3  15     1281.54     1193.47     37.96 o 
  -6   3  15        7.23        7.89      5.86 o 
  -5   3  15       43.90       33.00      7.83 o 
  -4   3  15      203.11      242.44     21.13 o 
  -3   3  15       27.62       16.55      6.99 o 
  -2   3  15       66.95      127.40     15.71 o 
  -1   3  15       41.70       46.61      9.56 o 
   0   3  15        3.02       14.12     10.06 o 
   1   3  15      126.79      150.94     17.63 o 
   2   3  15        0.31        6.68      6.40 o 
   3   3  15       21.75       16.92      8.02 o 
   4   3  15       81.76      112.78     15.78 o 
   5   3  15        3.94       18.87      8.09 o 
   6   3  15        7.94       20.90     12.20 o 
   7   3  15        3.60        8.50     12.91 o 
 -15   4  15       29.40       35.06     13.18 o 
 -14   4  15       41.36       60.28     14.04 o 
 -13   4  15       20.44       30.17     17.09 o 
 -12   4  15       25.79       52.56     18.64 o 
 -11   4  15       50.83       56.35     16.08 o 
 -10   4  15      114.60      173.67     30.33 o 
  -9   4  15       61.99       74.27     14.22 o 
  -8   4  15       13.33       37.27     10.88 o 
  -7   4  15        4.46        6.33      6.20 o 
  -6   4  15      437.28      492.29     24.59 o 
  -5   4  15       11.45        7.51      6.19 o 
  -4   4  15       58.89       55.05      9.06 o 
  -3   4  15      193.82      233.89     21.45 o 
  -2   4  15       46.64       49.22      9.47 o 
  -1   4  15      112.57      144.59     17.67 o 
   0   4  15       18.50       21.03      7.26 o 
   1   4  15        7.81       24.85      7.95 o 
   2   4  15       25.30       35.75     10.05 o 
   3   4  15        1.22       -0.75      7.19 o 
   4   4  15       50.18       77.76     14.29 o 
   5   4  15       40.08       61.90     11.59 o 
   6   4  15        0.09        8.97      9.11 o 
   7   4  15        0.85       19.77     11.56 o 
 -15   5  15        0.29        9.01     14.97 o 
 -14   5  15        0.25       52.77     14.59 o 
 -13   5  15       12.68       19.76     13.78 o 
 -12   5  15       19.56       23.19     13.21 o 
 -11   5  15        3.34        6.80     13.25 o 
 -10   5  15      167.21      231.36     36.60 o 
  -9   5  15       57.13       72.49     17.12 o 
  -8   5  15      143.32      177.14     21.06 o 
  -7   5  15      310.05      319.37     28.63 o 
  -6   5  15      234.13      306.87     24.54 o 
  -5   5  15      248.89      273.28     23.08 o 
  -4   5  15       18.31       35.71      7.79 o 
  -3   5  15       97.92       96.84     12.03 o 
  -2   5  15       21.40       48.45      9.80 o 
  -1   5  15       23.31       34.03      8.79 o 
   0   5  15        5.21        8.84      7.41 o 
   1   5  15       29.76       29.82      9.12 o 
   2   5  15        7.07       16.49      7.85 o 
   3   5  15       10.60       27.19      8.30 o 
   4   5  15       19.48       25.61     10.34 o 
   5   5  15       92.68       88.44     30.58 o 
   6   5  15        0.20        4.23     16.99 o 
 -14   6  15       32.02       46.56     18.48 o 
 -13   6  15       17.91        5.86     12.69 o 
 -12   6  15        0.78        7.02     12.17 o 
 -11   6  15       87.36       78.43     21.09 o 
 -10   6  15        0.75       13.89     10.82 o 
  -9   6  15       24.17       21.12     12.69 o 
  -8   6  15        7.98       19.22      8.04 o 
  -7   6  15        0.87       14.31      8.06 o 
  -6   6  15        7.31       20.32      7.64 o 
  -5   6  15        3.36       17.47     12.65 o 
  -4   6  15        3.99        7.18      6.55 o 
  -3   6  15       32.71       60.62      9.90 o 
  -2   6  15       63.43       60.49     10.13 o 
  -1   6  15       19.91       25.79      9.10 o 
   0   6  15        8.06       20.57      8.19 o 
   1   6  15       87.78       49.89     11.90 o 
   2   6  15        3.70        4.32      6.92 o 
   3   6  15       27.83       42.82     12.24 o 
   4   6  15       17.87       37.76     11.22 o 
   5   6  15        4.18       24.80     10.00 o 
   6   6  15       59.86       52.80     13.64 o 
 -13   7  15       16.64       48.90     17.38 o 
 -12   7  15        2.16       -7.01     12.21 o 
 -11   7  15       12.35       20.86     12.95 o 
 -10   7  15       59.76       44.80     12.45 o 
  -9   7  15       39.77       45.59     19.82 o 
  -8   7  15        0.06        8.22     11.68 o 
  -7   7  15       14.05       23.16      8.64 o 
  -6   7  15        1.92       -1.78      7.16 o 
  -5   7  15        4.17       11.13     10.87 o 
  -4   7  15        3.51       23.69      8.74 o 
  -3   7  15        8.02       17.17      6.72 o 
  -2   7  15        8.20       31.44      7.81 o 
  -1   7  15       10.09       13.58      6.82 o 
   0   7  15       22.87       13.89      6.97 o 
   1   7  15       38.17       52.38     11.76 o 
   2   7  15        0.07        2.76      8.56 o 
   3   7  15        4.56       16.91      9.53 o 
   4   7  15       25.66       38.30     12.10 o 
   5   7  15       25.51       33.01     12.22 o 
 -12   8  15       28.36       36.34     26.28 o 
 -11   8  15       24.33       30.16     14.87 o 
 -10   8  15        0.16        7.82     10.52 o 
  -9   8  15       28.13       20.90     15.23 o 
  -8   8  15       21.39       30.56     10.14 o 
  -7   8  15       15.87       38.03     10.49 o 
  -6   8  15        3.13        3.21      7.84 o 
  -5   8  15        6.52        9.51      8.75 o 
  -4   8  15        4.98        6.59      7.79 o 
  -3   8  15        0.34        0.95      6.91 o 
  -2   8  15       10.76       19.86      6.87 o 
  -1   8  15       14.40       25.02      7.55 o 
   0   8  15       38.61       46.49     10.53 o 
   1   8  15        3.85        8.93      9.03 o 
   2   8  15        0.24        4.39      8.86 o 
   3   8  15       16.06       13.34     10.08 o 
   4   8  15        2.55       21.13     10.32 o 
 -11   9  15        1.73        1.22     13.45 o 
 -10   9  15       25.34        7.53     11.67 o 
  -9   9  15        0.92        0.69     11.28 o 
  -8   9  15       18.93        7.60      9.04 o 
  -7   9  15        3.75       -2.19      8.40 o 
  -6   9  15        5.64        4.49      7.40 o 
  -5   9  15       36.91       40.89     10.70 o 
  -4   9  15       21.21       33.89     10.07 o 
  -3   9  15       16.74       22.38      8.50 o 
  -2   9  15       25.06       15.95      9.98 o 
  -1   9  15       18.86       39.24     10.53 o 
   0   9  15       30.57       21.90      9.70 o 
   1   9  15        6.37       14.83      8.62 o 
   2   9  15        2.44        3.44      9.06 o 
   3   9  15        7.61       10.92     11.82 o 
  -9  10  15        5.62        7.58      9.82 o 
  -8  10  15       14.98       29.98     10.25 o 
  -7  10  15       10.96       35.65     10.32 o 
  -6  10  15       19.28       21.94     10.78 o 
  -5  10  15        0.51        0.50      8.43 o 
  -4  10  15       10.84       12.33      8.92 o 
  -3  10  15        1.31        8.69     10.53 o 
  -2  10  15        2.17       -5.97     10.40 o 
  -1  10  15       15.15        8.24     10.98 o 
   0  10  15        0.00        9.86     10.52 o 
   1  10  15       22.58       23.28     10.74 o 
  -6  11  15       13.45       33.86     27.54 o 
  -5  11  15       14.33       25.76     19.99 o 
  -4  11  15       13.41       44.76     12.07 o 
  -3  11  15        0.20       -1.23     12.30 o 
  -2  11  15       15.78       -0.16     32.31 o 
 -16   0  16      117.45       93.62     25.97 o 
 -15   0  16        9.19       59.44     20.08 o 
 -14   0  16      332.86      347.54     62.65 o 
 -13   0  16      318.05      420.60     41.44 o 
 -12   0  16      561.94      557.98     43.65 o 
 -11   0  16      215.65      246.78     35.07 o 
 -10   0  16       91.90       86.75     32.84 o 
  -9   0  16      719.67      793.78     74.88 o 
  -8   0  16       18.05       60.33     26.24 o 
  -7   0  16       18.08       10.35     15.17 o 
  -6   0  16      151.52      239.19     51.05 o 
  -5   0  16      912.33      791.63     39.94 o 
  -4   0  16     1028.38     1084.84     47.14 o 
  -3   0  16       12.63        3.79      7.44 o 
  -2   0  16      817.38      948.25     44.81 o 
  -1   0  16      171.85      222.27     27.04 o 
   0   0  16      996.28      943.63     59.02 o 
   1   0  16      200.76      177.33     32.22 o 
   2   0  16      327.14      309.02     43.43 o 
   3   0  16      458.19      419.44     70.19 o 
   4   0  16        0.09        9.42     20.26 o 
   5   0  16       77.25       41.88     17.41 o 
   6   0  16        7.07       12.76     11.42 o 
   7   0  16       36.35       20.22     16.40 o 
 -16   1  16        1.57      -15.63     24.54 o 
 -15   1  16       83.66       54.74     17.95 o 
 -14   1  16      126.34      118.05     21.12 o 
 -13   1  16       22.90       20.75     13.64 o 
 -12   1  16      548.86      599.08     31.76 o 
 -11   1  16        4.43       10.30      9.18 o 
 -10   1  16     1041.05     1066.32     48.73 o 
  -9   1  16       12.68       37.33     16.12 o 
  -8   1  16      987.08      976.58     58.30 o 
  -7   1  16        9.03       29.44     12.59 o 
  -6   1  16     1295.56     1343.73     55.13 o 
  -5   1  16      234.37      227.91     20.72 o 
  -4   1  16      593.42      629.47     25.26 o 
  -3   1  16      355.65      337.46     21.53 o 
  -2   1  16        5.85       24.46      7.37 o 
  -1   1  16       46.82       34.96      8.70 o 
   0   1  16       72.27       71.71     12.22 o 
   1   1  16       84.08       73.52     12.26 o 
   2   1  16      507.06      449.71     34.55 o 
   3   1  16       28.98       25.77     11.18 o 
   4   1  16      306.31      286.92     31.22 o 
   5   1  16       51.86       58.05     14.29 o 
   6   1  16      131.99      141.25     20.83 o 
   7   1  16       31.98       23.56     11.20 o 
 -15   2  16       18.39       25.19     12.56 o 
 -14   2  16      143.40      128.40     21.37 o 
 -13   2  16      215.65      216.44     37.71 o 
 -12   2  16      399.88      439.92     51.24 o 
 -11   2  16      588.45      571.89     45.62 o 
 -10   2  16       26.34       40.71     10.89 o 
  -9   2  16      685.01      635.81     36.50 o 
  -8   2  16        4.30        4.33      7.22 o 
  -7   2  16        3.02       13.73      9.04 o 
  -6   2  16      319.78      357.64     27.36 o 
  -5   2  16      130.70      133.58     15.26 o 
  -4   2  16     1418.43     1413.67     42.71 o 
  -3   2  16        1.14       19.32      6.96 o 
  -2   2  16      194.39      224.85     21.29 o 
  -1   2  16      325.66      346.46     26.72 o 
   0   2  16      109.55      107.60     15.01 o 
   1   2  16      173.75      178.88     19.74 o 
   2   2  16      146.59      151.31     18.18 o 
   3   2  16      292.70      352.24     33.39 o 
   4   2  16       30.86       35.74     11.22 o 
   5   2  16      148.25      146.92     21.01 o 
   6   2  16       14.36       11.58      8.77 o 
   7   2  16       53.29       50.03     13.02 o 
 -15   3  16       64.19       38.07     16.73 o 
 -14   3  16       52.63       37.96     16.90 o 
 -13   3  16       89.01       95.84     21.46 o 
 -12   3  16      442.30      459.87     52.54 o 
 -11   3  16       63.98       91.67     21.34 o 
 -10   3  16      644.24      691.93     49.98 o 
  -9   3  16       16.15       17.09      8.64 o 
  -8   3  16      428.56      470.25     29.37 o 
  -7   3  16      287.89      264.13     21.97 o 
  -6   3  16      118.85      151.45     19.38 o 
  -5   3  16     1934.51     1831.97     56.00 o 
  -4   3  16       64.24       47.45     10.03 o 
  -3   3  16      426.95      386.65     27.49 o 
  -2   3  16        6.90       15.83      6.96 o 
  -1   3  16       96.41       71.27     13.70 o 
   0   3  16      321.05      307.38     26.62 o 
   1   3  16       95.70       87.56     13.39 o 
   2   3  16      166.07      168.15     19.96 o 
   3   3  16      105.19      104.30     14.78 o 
   4   3  16      228.93      205.52     21.58 o 
   5   3  16        2.29       16.74      9.66 o 
   6   3  16       41.12       22.18     10.47 o 
 -15   4  16        0.59        4.33     13.30 o 
 -14   4  16       52.92       39.79     17.58 o 
 -13   4  16      101.66       92.11     21.89 o 
 -12   4  16      147.05      198.64     35.22 o 
 -11   4  16      602.79      683.18     52.34 o 
 -10   4  16        5.50       27.87     13.49 o 
  -9   4  16      504.00      535.64     38.26 o 
  -8   4  16      107.07       90.15     22.27 o 
  -7   4  16      136.71      120.94     14.89 o 
  -6   4  16      806.00      807.44     32.35 o 
  -5   4  16      113.09      127.39     18.00 o 
  -4   4  16      802.52      796.97     32.92 o 
  -3   4  16       54.42       74.40     11.69 o 
  -2   4  16      558.24      525.12     27.22 o 
  -1   4  16      197.82      194.80     21.15 o 
   0   4  16      300.19      286.12     25.13 o 
   1   4  16      331.53      342.99     29.23 o 
   2   4  16      131.02      117.79     15.58 o 
   3   4  16      304.69      243.45     24.63 o 
   4   4  16       38.21       48.37     11.65 o 
   5   4  16        5.42       -0.11      7.69 o 
   6   4  16       13.34       18.21     14.74 o 
 -14   5  16       57.29       31.34     16.63 o 
 -13   5  16      109.36      126.71     26.83 o 
 -12   5  16      194.37      166.03     31.64 o 
 -11   5  16       32.86       41.08     14.69 o 
 -10   5  16      214.55      245.82     39.41 o 
  -9   5  16       24.23       51.53     13.49 o 
  -8   5  16      213.55      190.24     25.80 o 
  -7   5  16      215.21      200.77     22.65 o 
  -6   5  16        0.84       11.59      6.95 o 
  -5   5  16     1487.21     1346.25     43.39 o 
  -4   5  16       37.95       52.69     11.96 o 
  -3   5  16      632.67      578.35     29.30 o 
  -2   5  16        0.54        5.29      6.46 o 
  -1   5  16      737.69      690.17     32.32 o 
   0   5  16      142.74      148.95     18.74 o 
   1   5  16      300.68      299.02     27.29 o 
   2   5  16      122.30      103.22     15.44 o 
   3   5  16       15.24       22.02      8.86 o 
   4   5  16       36.96       44.38     10.39 o 
   5   5  16        3.10       22.24     10.92 o 
   6   5  16       17.59       61.03     19.49 o 
 -14   6  16       33.14        3.33     24.77 o 
 -13   6  16      133.43      146.30     29.12 o 
 -12   6  16        1.90       -1.92     16.42 o 
 -11   6  16      282.56      266.24     44.49 o 
 -10   6  16        6.24       30.57     10.39 o 
  -9   6  16      452.81      509.83     38.77 o 
  -8   6  16      138.94      168.15     21.01 o 
  -7   6  16      176.77      173.05     20.96 o 
  -6   6  16      666.91      597.05     33.32 o 
  -5   6  16       96.43       99.64     15.98 o 
  -4   6  16      539.55      448.69     27.98 o 
  -3   6  16       83.96       84.49     13.62 o 
  -2   6  16      190.23      176.55     19.95 o 
  -1   6  16       14.75       29.04      8.74 o 
   0   6  16       71.73       61.00     11.53 o 
   1   6  16       87.96       83.85     13.84 o 
   2   6  16        4.32        1.87      7.05 o 
   3   6  16      145.62      139.59     21.08 o 
   4   6  16        0.61       10.00      9.60 o 
   5   6  16        1.26       13.37      9.70 o 
 -13   7  16       75.92      100.03     44.13 o 
 -12   7  16       70.45       43.14     27.44 o 
 -11   7  16       18.93       -5.05     11.96 o 
 -10   7  16      197.58      191.28     26.59 o 
  -9   7  16        2.35       14.16     10.80 o 
  -8   7  16      251.33      234.03     26.23 o 
  -7   7  16      106.50      126.81     18.85 o 
  -6   7  16       30.85       19.82      9.79 o 
  -5   7  16      746.97      727.74     37.51 o 
  -4   7  16       14.09       18.62      8.36 o 
  -3   7  16      218.35      214.21     21.80 o 
  -2   7  16       50.48       65.28     12.05 o 
  -1   7  16      143.43      138.07     18.16 o 
   0   7  16       26.11       34.68      9.26 o 
   1   7  16       79.98       82.41     12.62 o 
   2   7  16       48.40       39.43     14.96 o 
   3   7  16       15.18       14.59     10.62 o 
   4   7  16       38.05       68.05     15.26 o 
 -12   8  16        1.49       11.63     15.14 o 
 -11   8  16      183.51      162.54     35.16 o 
 -10   8  16        1.40       18.30     11.25 o 
  -9   8  16      451.96      476.43     45.45 o 
  -8   8  16       16.33       25.38      9.40 o 
  -7   8  16      342.40      378.36     35.04 o 
  -6   8  16      117.54      120.94     17.87 o 
  -5   8  16      171.00      202.84     25.18 o 
  -4   8  16      159.27      161.85     20.06 o 
  -3   8  16        9.44       10.91      8.27 o 
  -2   8  16       58.19       27.71      9.16 o 
  -1   8  16        7.67        6.05      7.90 o 
   0   8  16       28.98       20.16      9.55 o 
   1   8  16       22.52        6.18      9.69 o 
   2   8  16        7.05       18.13     11.24 o 
   3   8  16       93.66       90.70     15.38 o 
 -10   9  16      193.54      182.82     27.19 o 
  -9   9  16        0.15        4.52     14.43 o 
  -8   9  16       97.02       79.42     14.61 o 
  -7   9  16       13.29        3.51      8.68 o 
  -6   9  16       72.74       59.38     11.76 o 
  -5   9  16       88.68       79.17     17.83 o 
  -4   9  16       27.32       44.50     10.33 o 
  -3   9  16       87.49       81.53     14.99 o 
  -2   9  16        6.63       -1.71      8.52 o 
  -1   9  16      126.37      110.07     16.50 o 
   0   9  16        8.74       -5.82     11.10 o 
   1   9  16       17.82        9.65     10.07 o 
  -8  10  16       30.12       38.76     11.96 o 
  -7  10  16       35.37       15.56     11.44 o 
  -6  10  16       34.13       33.48     10.86 o 
  -5  10  16       60.29       46.54     12.26 o 
  -4  10  16       61.53       35.82     15.87 o 
  -3  10  16       16.92       49.61     20.35 o 
  -2  10  16       65.36       30.32     19.07 o 
  -1  10  16        0.39       -2.84      9.48 o 
 -15   1  17        0.00        0.85     11.59 o 
 -14   1  17        0.03       17.80     22.71 o 
 -13   1  17        5.20       21.69     13.43 o 
 -12   1  17        3.68       17.88     10.04 o 
 -11   1  17        1.83       10.52     15.44 o 
 -10   1  17       50.55       96.91     23.52 o 
  -9   1  17        1.61       19.34     11.37 o 
  -8   1  17       11.76       21.38     12.97 o 
  -7   1  17       56.63       66.36     19.68 o 
  -6   1  17      363.57      426.93     29.83 o 
  -5   1  17       87.07      117.36     14.67 o 
  -4   1  17      315.52      368.57     24.37 o 
  -3   1  17        0.46        5.00      6.89 o 
  -2   1  17       90.14      107.82     15.15 o 
  -1   1  17       41.48       55.22     10.75 o 
   0   1  17       13.48       24.50      8.44 o 
   1   1  17       42.44       41.69     15.51 o 
   2   1  17        5.97       19.64      9.07 o 
   3   1  17       13.27       14.99      8.09 o 
   4   1  17        0.43        7.09      8.96 o 
   5   1  17        0.53       12.49      8.89 o 
   6   1  17        3.05        6.46     10.94 o 
 -15   2  17       13.39       24.07     21.91 o 
 -14   2  17        8.33       19.60     20.04 o 
 -13   2  17       16.13       15.13     12.49 o 
 -12   2  17       35.13       54.55     18.14 o 
 -11   2  17        2.89       11.69     11.58 o 
 -10   2  17       17.44       48.69     15.76 o 
  -9   2  17       43.61       42.81     16.00 o 
  -8   2  17       22.87       33.32     20.17 o 
  -7   2  17       13.44       21.53     10.26 o 
  -6   2  17        0.31        0.65      7.30 o 
  -5   2  17      131.25      124.19     18.03 o 
  -4   2  17      207.56      209.27     20.70 o 
  -3   2  17       76.39       55.88     11.07 o 
  -2   2  17       89.75      129.33     16.29 o 
  -1   2  17       94.30       79.48     13.27 o 
   0   2  17      142.49      171.84     19.10 o 
   1   2  17        1.76        8.28      7.26 o 
   2   2  17       39.61       50.83     11.80 o 
   3   2  17       20.21       32.92     11.72 o 
   4   2  17        4.05       10.07     11.13 o 
   5   2  17        1.42       -6.04      9.05 o 
   6   2  17        0.16        8.54      9.07 o 
 -15   3  17        0.68       -0.78     14.99 o 
 -14   3  17        2.78       13.03     12.37 o 
 -13   3  17        3.67       32.38     13.30 o 
 -12   3  17       22.63       59.11     16.51 o 
 -11   3  17        6.85       20.13     18.21 o 
 -10   3  17      139.35      227.01     34.86 o 
  -9   3  17        5.10       23.03     10.35 o 
  -8   3  17       13.90        3.62     12.15 o 
  -7   3  17       29.61       41.68     14.56 o 
  -6   3  17      218.89      258.76     26.13 o 
  -5   3  17      114.09      147.26     19.55 o 
  -4   3  17       19.22       31.84      7.96 o 
  -3   3  17        0.20       14.88      6.77 o 
  -2   3  17        2.24       20.45      7.69 o 
  -1   3  17       29.61       44.73     10.34 o 
   0   3  17        0.37       13.11      7.84 o 
   1   3  17       22.77       33.45      8.94 o 
   2   3  17       15.25       -1.01      7.38 o 
   3   3  17        0.59        4.47      7.11 o 
   4   3  17        0.25       12.46      9.17 o 
   5   3  17        5.52       12.60      9.76 o 
 -14   4  17       32.44       53.31     17.73 o 
 -13   4  17       31.02       55.77     17.12 o 
 -12   4  17        6.80       34.23     23.34 o 
 -11   4  17       34.16       75.14     26.64 o 
 -10   4  17       22.37       45.31     22.67 o 
  -9   4  17       17.39       32.99     11.68 o 
  -8   4  17        0.24        3.34     13.24 o 
  -7   4  17        1.25        4.56      8.01 o 
  -6   4  17      355.88      414.05     31.46 o 
  -5   4  17      104.37      139.26     19.56 o 
  -4   4  17      185.11      208.14     24.08 o 
  -3   4  17       88.08      113.17     17.39 o 
  -2   4  17        0.75        3.24      6.50 o 
  -1   4  17        0.72       -6.08      6.24 o 
   0   4  17        7.78       12.20      8.75 o 
   1   4  17        0.01        8.23      7.10 o 
   2   4  17        1.81       10.68      7.53 o 
   3   4  17       30.90       37.51     10.21 o 
   4   4  17        1.05       -3.53      7.38 o 
   5   4  17        4.85       17.39      9.35 o 
 -14   5  17        8.22       -4.88     15.48 o 
 -13   5  17        7.48       15.00     21.69 o 
 -12   5  17       26.91       64.96     20.63 o 
 -11   5  17       24.52       69.82     24.77 o 
 -10   5  17        1.40       18.78     12.70 o 
  -9   5  17       74.15       93.86     17.18 o 
  -8   5  17       40.63       58.31     29.74 o 
  -7   5  17        5.19       23.23      8.76 o 
  -6   5  17      257.00      293.87     28.90 o 
  -5   5  17        0.13       12.35     11.07 o 
  -4   5  17        0.97       12.29      7.82 o 
  -3   5  17       67.20       84.36     13.07 o 
  -2   5  17        7.01       12.53      8.13 o 
  -1   5  17        5.42       34.23      9.67 o 
   0   5  17        5.08        4.67      6.60 o 
   1   5  17        0.07        5.36      7.36 o 
   2   5  17        2.86        4.50      6.99 o 
   3   5  17        4.67       18.07      8.40 o 
   4   5  17        4.35       19.04      9.54 o 
 -13   6  17        1.74       14.53     11.90 o 
 -12   6  17       18.86       45.67     17.38 o 
 -11   6  17        4.90       -2.59     12.89 o 
 -10   6  17        4.80        9.01     18.51 o 
  -9   6  17       11.28       52.78     11.07 o 
  -8   6  17       35.03       52.46     12.25 o 
  -7   6  17       14.32       23.30      8.33 o 
  -6   6  17        0.71        0.27      7.92 o 
  -5   6  17       91.02       99.43     19.30 o 
  -4   6  17       64.95       89.30     14.57 o 
  -3   6  17       22.29       26.46      8.57 o 
  -2   6  17        9.08       15.90     10.74 o 
  -1   6  17       21.27       29.95      8.41 o 
   0   6  17       92.00       93.88     14.48 o 
   1   6  17       28.34       27.06      8.79 o 
   2   6  17       20.25        4.63      7.42 o 
   3   6  17        9.14       20.01     13.62 o 
   4   6  17        7.41       -4.26      9.67 o 
 -12   7  17       10.98       27.59     18.34 o 
 -11   7  17        2.72        5.26     15.80 o 
 -10   7  17        0.94        2.33     14.89 o 
  -9   7  17       14.88        7.32     11.67 o 
  -8   7  17        4.45       -3.63      7.93 o 
  -7   7  17        8.90        4.50      7.96 o 
  -6   7  17       77.73       90.24     15.69 o 
  -5   7  17       67.73       86.61     13.78 o 
  -4   7  17      130.06      117.28     21.09 o 
  -3   7  17        5.77       16.93      8.87 o 
  -2   7  17       37.65       36.38      9.56 o 
  -1   7  17       14.33       37.03      9.46 o 
   0   7  17       30.87       41.17      9.79 o 
   1   7  17       27.09       54.15     11.74 o 
   2   7  17        7.13        7.95     10.76 o 
   3   7  17        0.36        1.93      9.56 o 
 -11   8  17        2.70       -4.14     13.77 o 
 -10   8  17       43.16       19.76     13.53 o 
  -9   8  17        5.06       26.50     11.39 o 
  -8   8  17        8.91       16.55      9.13 o 
  -7   8  17        3.12       12.57     10.63 o 
  -6   8  17        8.30        5.81      8.61 o 
  -5   8  17       88.25       97.94     16.06 o 
  -4   8  17       60.66       81.54     14.77 o 
  -3   8  17        7.25       12.10     12.13 o 
  -2   8  17        0.16        8.07      8.68 o 
  -1   8  17        0.17       31.39      9.31 o 
   0   8  17       45.57       67.94     18.60 o 
   1   8  17        0.94        5.73      9.68 o 
  -9   9  17       39.76       40.84     15.77 o 
  -8   9  17       15.87       17.42      9.64 o 
  -7   9  17        0.05       13.20      9.04 o 
  -6   9  17       22.56       33.73     10.74 o 
  -5   9  17       10.24       25.51      9.72 o 
  -4   9  17       31.61       17.59      9.75 o 
  -3   9  17        4.43       22.32      9.58 o 
  -2   9  17        0.10      -15.89     20.53 o 
  -1   9  17       39.08       76.37     16.86 o 
   0   9  17        0.47       -4.55     20.53 o 
 -13   0  18      143.90      125.93     38.11 o 
 -12   0  18      267.53      261.59     56.23 o 
 -11   0  18      491.63      510.95     63.46 o 
 -10   0  18      375.13      373.06     67.74 o 
  -9   0  18      300.29      386.80     67.38 o 
  -8   0  18      311.47      260.16     54.71 o 
  -7   0  18      114.14      139.67     37.93 o 
  -6   0  18      119.62       91.48     32.84 o 
  -5   0  18      295.19      336.38     34.11 o 
  -4   0  18      203.81      226.13     28.47 o 
  -3   0  18      968.07      970.40     50.57 o 
  -2   0  18      128.18      132.23     21.89 o 
  -1   0  18      431.87      391.66     49.15 o 
   0   0  18      237.46      268.15     39.21 o 
   1   0  18      227.74      189.30     35.96 o 
   2   0  18      172.28      182.35     32.68 o 
   3   0  18      209.56      179.93     33.41 o 
   4   0  18       85.76       66.17     21.53 o 
   5   0  18        7.41       26.60     16.50 o 
 -15   1  18        2.45        4.28     18.92 o 
 -14   1  18       55.96       80.68     30.17 o 
 -13   1  18       48.71       29.01     24.28 o 
 -12   1  18       51.52       29.62     15.66 o 
 -11   1  18      483.96      508.87     55.33 o 
 -10   1  18       26.30       30.07     15.18 o 
  -9   1  18      561.53      567.71     50.96 o 
  -8   1  18       61.60      113.96     27.05 o 
  -7   1  18      539.03      533.31     48.47 o 
  -6   1  18      172.05      179.81     26.75 o 
  -5   1  18      564.21      554.01     31.75 o 
  -4   1  18      537.32      552.01     24.98 o 
  -3   1  18      561.44      558.53     28.74 o 
  -2   1  18      344.21      393.57     29.34 o 
  -1   1  18        0.26        4.62      6.83 o 
   0   1  18       70.26       69.64     14.21 o 
   1   1  18       95.24       85.49     16.27 o 
   2   1  18      106.28       92.53     16.39 o 
   3   1  18       96.40      117.08     29.99 o 
   4   1  18        5.25       12.29     11.98 o 
   5   1  18       61.70       65.47     12.56 o 
 -14   2  18        3.19       14.39     12.64 o 
 -13   2  18      157.21      135.59     28.30 o 
 -12   2  18      190.27      235.97     55.60 o 
 -11   2  18      450.72      467.49     76.93 o 
 -10   2  18      396.67      454.72     50.67 o 
  -9   2  18       59.37       68.57     21.38 o 
  -8   2  18      395.49      413.26     48.93 o 
  -7   2  18       30.10       41.98     13.77 o 
  -6   2  18      153.38      128.67     17.99 o 
  -5   2  18       59.73       64.83     13.42 o 
  -4   2  18       41.60       27.32      8.08 o 
  -3   2  18      377.41      397.59     29.57 o 
  -2   2  18        1.43       13.60      7.53 o 
  -1   2  18      173.45      148.10     18.28 o 
   0   2  18       87.18      109.76     15.24 o 
   1   2  18      177.11      159.83     22.06 o 
   2   2  18       84.57       78.74     14.10 o 
   3   2  18       66.25       65.72     12.75 o 
   4   2  18       68.06       73.15     15.03 o 
   5   2  18        0.41        3.82     10.02 o 
 -14   3  18      164.77      160.54     29.10 o 
 -13   3  18       46.35        1.75     12.73 o 
 -12   3  18      167.06      178.50     75.55 o 
 -11   3  18      274.86      358.42     69.79 o 
 -10   3  18      109.65      129.77     40.16 o 
  -9   3  18      580.96      601.07     47.34 o 
  -8   3  18       11.18       29.12     11.38 o 
  -7   3  18      321.57      343.01     37.15 o 
  -6   3  18        8.27       14.21     11.61 o 
  -5   3  18      513.60      501.83     33.56 o 
  -4   3  18      418.73      405.96     29.97 o 
  -3   3  18       63.16       60.70     11.00 o 
  -2   3  18      183.29      174.83     19.98 o 
  -1   3  18        0.16        8.62      7.24 o 
   0   3  18      105.34       80.85     12.68 o 
   1   3  18       10.78        4.12      9.45 o 
   2   3  18       70.11       65.09     11.84 o 
   3   3  18      101.71      111.36     18.07 o 
   4   3  18        0.88        6.11      9.56 o 
 -14   4  18        6.32       39.91     18.83 o 
 -13   4  18      111.27      133.60     25.40 o 
 -12   4  18       85.69      107.40     24.81 o 
 -11   4  18      206.74      239.97     38.40 o 
 -10   4  18      421.51      444.82     77.56 o 
  -9   4  18        2.54       20.51     13.41 o 
  -8   4  18      617.24      573.82     54.40 o 
  -7   4  18        4.68       10.98     14.56 o 
  -6   4  18      470.83      444.59     33.02 o 
  -5   4  18      310.30      296.28     29.11 o 
  -4   4  18      286.97      311.46     30.36 o 
  -3   4  18      313.39      281.40     25.77 o 
  -2   4  18       22.77       17.41      7.75 o 
  -1   4  18       96.42       56.70     11.87 o 
   0   4  18       19.96       11.28      9.88 o 
   1   4  18      116.32      101.46     13.98 o 
   2   4  18       50.03       40.09     11.38 o 
   3   4  18       23.18       21.69     10.91 o 
   4   4  18      176.35      114.15     20.08 o 
 -13   5  18       72.80       69.94     17.83 o 
 -12   5  18       99.46       52.90     30.03 o 
 -11   5  18      223.40      192.46     31.39 o 
 -10   5  18       17.40       20.36     22.98 o 
  -9   5  18      393.03      430.06     42.49 o 
  -8   5  18        0.84       17.18     13.53 o 
  -7   5  18      207.78      210.90     29.05 o 
  -6   5  18       21.19       21.97      8.90 o 
  -5   5  18      257.85      282.80     28.62 o 
  -4   5  18      516.46      520.65     34.91 o 
  -3   5  18       21.03       15.45      8.59 o 
  -2   5  18      268.98      254.69     24.99 o 
  -1   5  18        4.64       14.31      8.10 o 
   0   5  18      190.63      180.02     20.70 o 
   1   5  18        8.84        5.69      8.89 o 
   2   5  18       66.72       59.58     14.55 o 
   3   5  18       77.59       69.67     11.99 o 
 -12   6  18      137.31      159.62     38.24 o 
 -11   6  18        0.34       24.93     18.92 o 
 -10   6  18      246.63      266.61     33.63 o 
  -9   6  18       34.59       58.33     14.08 o 
  -8   6  18      304.36      332.00     36.92 o 
  -7   6  18        0.20       -3.74     15.84 o 
  -6   6  18      140.85      104.66     19.82 o 
  -5   6  18      262.62      285.83     35.17 o 
  -4   6  18       49.28       66.83     13.65 o 
  -3   6  18       84.70       86.92     15.94 o 
  -2   6  18        9.62       17.05      8.60 o 
  -1   6  18      134.58      131.62     17.03 o 
   0   6  18        4.03        5.83      8.74 o 
   1   6  18       47.94       28.92      9.57 o 
   2   6  18       13.81        7.01      8.77 o 
 -11   7  18       75.86       72.37     19.27 o 
 -10   7  18        5.30       -9.90      9.90 o 
  -9   7  18       70.34       55.13     18.34 o 
  -8   7  18        0.14        2.01      8.34 o 
  -7   7  18       20.42       18.00      9.06 o 
  -6   7  18       30.17       39.73     13.48 o 
  -5   7  18        2.76       23.42     12.31 o 
  -4   7  18      151.62      162.57     26.93 o 
  -3   7  18        0.08       22.73      9.15 o 
  -2   7  18      108.00      128.95     17.06 o 
  -1   7  18        5.03        5.77      7.93 o 
   0   7  18      133.56      153.51     18.69 o 
   1   7  18       12.01       21.99     10.67 o 
 -10   8  18       62.55       30.46     13.35 o 
  -9   8  18        0.06       21.63     11.08 o 
  -8   8  18      121.86      137.53     19.72 o 
  -7   8  18       20.80       39.59     12.94 o 
  -6   8  18       26.80       20.88      9.48 o 
  -5   8  18      213.61      213.91     29.50 o 
  -4   8  18       19.26       24.13     10.89 o 
  -3   8  18       44.62       31.30     10.43 o 
  -2   8  18        4.36        4.97     10.99 o 
  -1   8  18       59.17       56.45     19.67 o 
   0   8  18        0.89       14.49     10.01 o 
  -7   9  18       37.70       23.23     10.96 o 
  -6   9  18       64.52       32.30     15.74 o 
  -5   9  18        2.52        2.01     12.51 o 
  -4   9  18      154.08      156.79     27.04 o 
  -3   9  18        3.29        9.69     18.88 o 
 -14   1  19        0.55       -5.00     20.35 o 
 -13   1  19        2.64       22.22     20.62 o 
 -12   1  19        0.00        5.98     19.55 o 
 -11   1  19        0.17       11.28     22.71 o 
 -10   1  19        3.61       15.63     12.42 o 
  -9   1  19        2.21       12.25     21.87 o 
  -8   1  19       11.10       -5.23     11.83 o 
  -7   1  19       13.41       53.84     16.66 o 
  -6   1  19       56.14      100.49     19.99 o 
  -5   1  19        3.31        5.87      7.85 o 
  -4   1  19       29.44       42.01      9.28 o 
  -3   1  19        2.96       12.91      8.15 o 
  -2   1  19       65.99       98.40     13.92 o 
  -1   1  19        2.46        1.78      7.99 o 
   0   1  19       32.42       57.94     12.65 o 
   1   1  19        6.85        5.65     11.27 o 
   2   1  19        6.60       23.52     10.43 o 
   3   1  19        1.53       -5.50      8.81 o 
   4   1  19        2.54        3.24      9.55 o 
 -14   2  19        2.09      -15.08     20.26 o 
 -13   2  19       74.75      176.27     49.00 o 
 -12   2  19        2.12       21.96     22.04 o 
 -11   2  19        1.33       -3.66     18.65 o 
 -10   2  19       51.53       81.02     23.05 o 
  -9   2  19       12.53       28.79     12.67 o 
  -8   2  19        1.22       -1.36     10.02 o 
  -7   2  19       21.66       27.34     14.06 o 
  -6   2  19       23.23       40.70     12.18 o 
  -5   2  19       43.28       69.37     13.29 o 
  -4   2  19       12.11       21.86      9.09 o 
  -3   2  19        9.44       15.78      7.54 o 
  -2   2  19       18.04       26.85      9.13 o 
  -1   2  19        8.88       23.37      8.96 o 
   0   2  19        3.17       10.24      9.16 o 
   1   2  19        0.40       -5.06      7.64 o 
   2   2  19       26.19       41.41     12.08 o 
   3   2  19        0.66        3.67      9.86 o 
 -13   3  19       12.96       27.31     19.01 o 
 -12   3  19        9.97       31.33     22.13 o 
 -11   3  19        9.35       36.15     21.60 o 
 -10   3  19       30.05       87.02     35.07 o 
  -9   3  19       11.42       21.82     13.94 o 
  -8   3  19        8.15       20.84     10.32 o 
  -7   3  19       20.89       26.56     11.98 o 
  -6   3  19      130.58      169.68     22.28 o 
  -5   3  19       71.53      115.86     17.37 o 
  -4   3  19       23.99       26.91     10.14 o 
  -3   3  19        1.88        9.09      7.24 o 
  -2   3  19       57.94       91.76     13.54 o 
  -1   3  19       24.12       35.94      9.52 o 
   0   3  19        0.23       12.33      7.61 o 
   1   3  19        8.39       14.31      7.93 o 
   2   3  19        0.24        4.65      9.32 o 
   3   3  19        6.61       21.69     10.61 o 
 -13   4  19       45.63       61.95     23.96 o 
 -12   4  19        3.85        6.34     19.99 o 
 -11   4  19       50.36       41.95     23.29 o 
 -10   4  19       37.68       61.58     30.61 o 
  -9   4  19        0.08        8.90     14.55 o 
  -8   4  19       53.05       52.20     17.90 o 
  -7   4  19        6.48       20.08     11.47 o 
  -6   4  19        3.00       13.94      9.02 o 
  -5   4  19        0.70        3.18      8.53 o 
  -4   4  19        3.88        5.84      8.87 o 
  -3   4  19       15.72       23.53      9.51 o 
  -2   4  19       15.71       28.45      9.30 o 
  -1   4  19       17.85       13.28      8.29 o 
   0   4  19        0.31        7.57      7.71 o 
   1   4  19       84.39      112.79     15.17 o 
   2   4  19       16.49       45.69     11.00 o 
   3   4  19       21.75       29.35     15.38 o 
 -12   5  19       33.97       39.08     16.04 o 
 -11   5  19        2.69       21.96     21.42 o 
 -10   5  19        0.05       -1.34     15.80 o 
  -9   5  19        0.73       13.23     14.37 o 
  -8   5  19        0.06       16.46     13.19 o 
  -7   5  19        1.92       10.43     11.04 o 
  -6   5  19        0.49       -0.39      8.07 o 
  -5   5  19       73.88       93.53     16.64 o 
  -4   5  19       18.06       27.54     10.30 o 
  -3   5  19       24.31       16.76      9.91 o 
  -2   5  19       13.55       34.05     11.14 o 
  -1   5  19        3.69        3.24      7.02 o 
   0   5  19       26.45       16.55      9.38 o 
   1   5  19        9.25       19.41      8.80 o 
   2   5  19        9.23        8.04      8.67 o 
 -11   6  19       50.63       73.89     18.27 o 
 -10   6  19       38.32       43.70     16.62 o 
  -9   6  19       17.01       29.81     15.75 o 
  -8   6  19        3.31        6.16     20.30 o 
  -7   6  19        1.77       11.05      9.48 o 
  -6   6  19        0.74       -1.81     11.13 o 
  -5   6  19       60.49       93.03     19.11 o 
  -4   6  19        2.02        7.99      9.08 o 
  -3   6  19        0.75       -3.44      8.48 o 
  -2   6  19        0.87       -3.51      7.37 o 
  -1   6  19        8.94       25.20      9.33 o 
   0   6  19        0.59       13.33      8.69 o 
   1   6  19       51.14       55.46     11.64 o 
 -10   7  19        0.47        1.96     11.01 o 
  -9   7  19        0.58        6.92     22.58 o 
  -8   7  19       15.32       -3.22     14.26 o 
  -7   7  19       17.41        4.19     13.65 o 
  -6   7  19       49.50       56.93     15.52 o 
  -5   7  19       19.15       49.71     14.84 o 
  -4   7  19        0.12       -1.46     11.82 o 
  -3   7  19        2.86        2.41     10.96 o 
  -2   7  19        1.39        9.54      9.85 o 
  -1   7  19        1.81       12.32      9.16 o 
   0   7  19       42.20       51.92     17.65 o 
  -8   8  19        3.79       26.95     19.28 o 
  -7   8  19       14.02       23.45     12.55 o 
  -6   8  19       27.31       29.93     12.31 o 
  -5   8  19        0.51        8.20     11.55 o 
  -4   8  19       10.32       -7.38     10.42 o 
  -3   8  19       22.60       22.65     14.52 o 
 -13   0  20        1.52       -9.19     18.74 o 
 -12   0  20      361.17      410.72     75.33 o 
 -11   0  20       96.48      113.97     36.24 o 
 -10   0  20      518.25      598.77     73.09 o 
  -9   0  20      436.79      410.46     74.43 o 
  -8   0  20       84.70       32.75     25.17 o 
  -7   0  20      397.61      358.96     69.17 o 
  -6   0  20       18.37       -4.19     17.94 o 
  -5   0  20      248.24      253.21     39.65 o 
  -4   0  20      141.92      165.53     23.67 o 
  -3   0  20       94.42       40.95     32.93 o 
  -2   0  20      330.83      320.50     45.40 o 
  -1   0  20        0.81       15.70     12.05 o 
   0   0  20      277.62      241.18     44.31 o 
   1   0  20       13.37       11.13     19.05 o 
   2   0  20       81.69       41.72     18.99 o 
 -13   1  20      101.39       69.79     25.53 o 
 -12   1  20        1.59        7.85     19.37 o 
 -11   1  20      199.34      195.69     34.57 o 
 -10   1  20      288.65      322.75     46.83 o 
  -9   1  20        9.89        7.80     13.82 o 
  -8   1  20      506.17      489.02     56.44 o 
  -7   1  20       27.08       44.41     14.82 o 
  -6   1  20      497.18      493.52     45.69 o 
  -5   1  20      127.66      134.11     19.02 o 
  -4   1  20      279.36      309.38     27.22 o 
  -3   1  20      295.08      278.39     24.64 o 
  -2   1  20      157.40      147.35     22.03 o 
  -1   1  20      220.86      215.94     25.97 o 
   0   1  20        0.23        4.21      8.50 o 
   1   1  20       78.48       49.42     15.07 o 
   2   1  20        1.50       -8.20      8.20 o 
 -13   2  20        9.80       52.92     25.97 o 
 -12   2  20      162.47      141.37     43.73 o 
 -11   2  20       97.88      124.59     42.30 o 
 -10   2  20      165.13      208.36     44.09 o 
  -9   2  20      323.30      322.72     45.77 o 
  -8   2  20        9.74       31.65     14.50 o 
  -7   2  20      266.94      252.48     48.41 o 
  -6   2  20       56.46       58.03     19.10 o 
  -5   2  20       99.11       97.72     16.90 o 
  -4   2  20      204.26      198.25     24.85 o 
  -3   2  20       48.74       23.45     11.98 o 
  -2   2  20      177.50      183.36     20.86 o 
  -1   2  20        1.07       26.10      9.21 o 
   0   2  20      104.52       89.82     15.21 o 
   1   2  20       13.66       24.11     10.35 o 
   2   2  20       76.96       82.92     16.93 o 
 -13   3  20      106.94       73.36     34.63 o 
 -12   3  20       38.62       12.58     20.08 o 
 -11   3  20       67.32       85.41     33.47 o 
 -10   3  20      120.21      162.34     48.19 o 
  -9   3  20       16.79        5.63     17.14 o 
  -8   3  20      303.65      305.89     36.01 o 
  -7   3  20       18.79       30.98     12.00 o 
  -6   3  20      181.27      164.09     26.55 o 
  -5   3  20       83.18       84.66     15.64 o 
  -4   3  20      130.28      136.49     19.34 o 
  -3   3  20      145.30      177.08     19.62 o 
  -2   3  20       80.65       94.22     13.36 o 
  -1   3  20      131.22       98.21     14.93 o 
   0   3  20        0.01       11.70      8.34 o 
   1   3  20      103.84      112.95     18.13 o 
   2   3  20        0.22       22.83     10.69 o 
 -12   4  20       98.46       80.50     33.83 o 
 -11   4  20       80.03       89.34     34.00 o 
 -10   4  20       86.65       68.72     27.58 o 
  -9   4  20      156.94      131.52     33.02 o 
  -8   4  20       25.24       12.17     15.93 o 
  -7   4  20      191.98      149.67     24.54 o 
  -6   4  20        6.31       27.48     11.88 o 
  -5   4  20      300.50      258.67     27.78 o 
  -4   4  20       11.98       11.99     10.23 o 
  -3   4  20      149.56      140.79     20.59 o 
  -2   4  20       85.86       63.71     13.11 o 
  -1   4  20       27.83       24.10      9.29 o 
   0   4  20       89.07       68.79     13.44 o 
   1   4  20        2.43       -5.25      8.59 o 
 -11   5  20      174.75      162.79     49.00 o 
 -10   5  20       86.53       70.42     30.43 o 
  -9   5  20       81.72      141.26     28.20 o 
  -8   5  20      130.28       89.57     22.50 o 
  -7   5  20       26.72       17.93     15.75 o 
  -6   5  20      134.94      105.56     16.64 o 
  -5   5  20        2.14       21.72      9.37 o 
  -4   5  20      239.35      195.41     23.97 o 
  -3   5  20       63.83       53.65     22.29 o 
  -2   5  20       43.30       61.13     11.78 o 
  -1   5  20       59.76       52.88     12.10 o 
   0   5  20        2.77       15.16      9.22 o 
 -10   6  20       80.41       57.12     20.82 o 
  -9   6  20      164.60      206.40     36.50 o 
  -8   6  20        0.05        9.22     13.21 o 
  -7   6  20      109.76      133.01     29.20 o 
  -6   6  20        2.77       18.06     12.43 o 
  -5   6  20      325.85      348.15     39.84 o 
  -4   6  20       82.13       86.03     15.91 o 
  -3   6  20       88.53       83.04     16.76 o 
  -2   6  20       41.96       31.60     13.59 o 
  -1   6  20        1.41        4.27      8.97 o 
  -8   7  20       97.28       65.33     31.77 o 
  -7   7  20        1.92       19.60     17.49 o 
  -6   7  20       58.10       38.70     14.94 o 
  -5   7  20       21.86       44.93     13.96 o 
  -4   7  20       37.29       27.02     12.68 o 
  -3   7  20      104.79      132.71     23.51 o 
 -12   1  21        0.49       35.43     23.56 o 
 -11   1  21        0.77       -4.56     13.03 o 
 -10   1  21        2.13       23.43     13.38 o 
  -9   1  21        3.08        5.67     12.94 o 
  -8   1  21       34.23       73.81     20.19 o 
  -7   1  21       17.75       50.87     18.21 o 
  -6   1  21        3.83       16.31     10.47 o 
  -5   1  21       44.70       80.87     16.86 o 
  -4   1  21       26.91       34.67     10.27 o 
  -3   1  21       11.94       25.82      9.70 o 
  -2   1  21        7.71       -2.34      8.38 o 
  -1   1  21        0.17        4.74      8.68 o 
   0   1  21        1.59        4.51     11.63 o 
   1   1  21        6.18       -3.59     10.01 o 
 -12   2  21       31.08       21.06     19.99 o 
 -11   2  21        0.04      -18.92     18.92 o 
 -10   2  21       14.75       36.28     15.67 o 
  -9   2  21       78.95      133.51     28.55 o 
  -8   2  21        5.69        9.29     24.59 o 
  -7   2  21       75.76      111.09     20.48 o 
  -6   2  21       20.53       36.92     13.90 o 
  -5   2  21       16.18       -0.16     13.11 o 
  -4   2  21        0.66       19.48      9.29 o 
  -3   2  21        4.12        8.32      8.34 o 
  -2   2  21        0.04       -6.09      7.57 o 
  -1   2  21        5.32       -4.81      9.47 o 
   0   2  21        6.92       21.97     11.44 o 
 -11   3  21       11.26       29.63     18.03 o 
 -10   3  21        1.73        4.82     20.17 o 
  -9   3  21        1.32       11.62     13.09 o 
  -8   3  21        1.96        0.15      9.79 o 
  -7   3  21       10.54       14.68     11.02 o 
  -6   3  21        1.34       -1.87      9.64 o 
  -5   3  21        4.09       11.27      8.32 o 
  -4   3  21        3.18       -1.07      9.26 o 
  -3   3  21        3.99       16.00      8.58 o 
  -2   3  21        2.65       14.67      8.40 o 
  -1   3  21       21.82       30.51     10.52 o 
   0   3  21        4.70       14.38     10.78 o 
 -11   4  21        7.12       36.32     24.19 o 
 -10   4  21       33.89       84.25     27.93 o 
  -9   4  21       30.01       60.80     16.98 o 
  -8   4  21        8.51       18.74     15.35 o 
  -7   4  21        0.23       17.89     11.62 o 
  -6   4  21        1.07       17.19     10.78 o 
  -5   4  21       27.61       37.76     21.35 o 
  -4   4  21        0.38        0.65      9.81 o 
  -3   4  21        3.88       17.71     16.62 o 
  -2   4  21       11.53       13.16      8.59 o 
  -1   4  21        9.30       13.70      9.64 o 
  -9   5  21        3.45       15.25     12.68 o 
  -8   5  21        6.13       21.62     15.97 o 
  -7   5  21        3.11        4.80     13.24 o 
  -6   5  21       13.40       34.59     18.35 o 
  -5   5  21       55.93       44.04     12.43 o 
  -4   5  21       18.94       17.38     11.07 o 
  -3   5  21       30.23       27.13     12.67 o 
  -2   5  21       14.82       12.81      9.80 o 
  -7   6  21        1.13        9.79     15.89 o 
  -6   6  21      106.12      153.91     23.11 o 
  -5   6  21       24.09       33.30     16.62 o 
  -4   6  21       38.05       48.67     13.17 o 
 -11   0  22      214.03      185.28     49.89 o 
 -10   0  22        0.60        3.39     21.51 o 
  -9   0  22      141.13      112.99     37.75 o 
  -8   0  22      162.40      141.99     43.64 o 
  -7   0  22       75.24       89.96     34.00 o 
  -6   0  22      294.21      316.39     67.47 o 
  -5   0  22        0.32       11.87     21.24 o 
  -4   0  22      190.30      135.06     25.58 o 
  -3   0  22       25.96       29.24     14.86 o 
  -2   0  22       53.12       23.44     15.26 o 
  -1   0  22       44.35       47.37     17.29 o 
 -11   1  22        0.11       20.37     18.43 o 
 -10   1  22      103.58      123.58     24.97 o 
  -9   1  22       45.72       46.13     17.81 o 
  -8   1  22        0.68       35.33     13.69 o 
  -7   1  22      260.32      262.25     42.14 o 
  -6   1  22        0.08       10.98     10.53 o 
  -5   1  22      288.55      283.17     34.24 o 
  -4   1  22       61.35       66.52     22.97 o 
  -3   1  22      164.02      145.59     21.67 o 
  -2   1  22       50.39       49.40     12.68 o 
  -1   1  22       34.66       37.47     12.32 o 
 -10   2  22       72.81       83.26     20.96 o 
  -9   2  22       66.62       82.34     21.20 o 
  -8   2  22      186.70      252.70     41.71 o 
  -7   2  22       10.19       23.10     12.15 o 
  -6   2  22      148.71      143.62     24.20 o 
  -5   2  22        0.03        4.89     10.35 o 
  -4   2  22       76.86       62.18     12.78 o 
  -3   2  22       29.75        7.83     15.36 o 
  -2   2  22       38.32       21.90     24.72 o 
 -10   3  22      185.18      212.95     52.66 o 
  -9   3  22      132.64       98.26     34.54 o 
  -8   3  22        4.08       -3.86     17.21 o 
  -7   3  22      103.06       58.38     17.75 o 
  -6   3  22        0.02       30.65     11.43 o 
  -5   3  22      108.63       93.19     16.21 o 
  -4   3  22       26.59       28.55     10.79 o 
  -3   3  22       64.42       54.62     13.20 o 
  -2   3  22       68.28       57.36     12.55 o 
  -8   4  22      126.15      119.42     23.43 o 
  -7   4  22       10.16       16.97     11.06 o 
  -6   4  22      105.70       85.29     18.49 o 
  -5   4  22        0.11        6.52      9.88 o 
  -4   4  22       85.09       59.21     14.40 o 
  -8   1  23        4.56       22.82     14.40 o 
  -7   1  23        3.18       14.77     14.38 o 
  -6   1  23        3.74       10.99     12.41 o 
  -5   1  23        0.29       -4.72     13.51 o 
  -7   2  23       11.27       34.46     20.04 o 
  -6   2  23        0.36       -3.16     10.85 o 
                                                 
